# Supplementary material for: Gut microbiota and sepsis: bidirectional Mendelian study and mediation analysis
Source: Front Immunol. 2023 Aug 17;14:1234924. doi: 10.3389/fimmu.2023.1234924 (PMC10470830; doi:10.3389/fimmu.2023.1234924)
Supplement: Supplementary file 1 [file Table_1.xlsx]

## Sheet: S1 table
Supplementary Table 1. Overview of data
Gut microbiota
				Unadjust		Adjust											Quality control
Acronym	Ethnicity	Country	Nsamples GWAS	PPI users	Antibiotic users	Shannon Diversity Index(mean)	Age(mean, yrs)	BMI	Stool DNA Isolation Method	Chemical (buffer name)	Bead beating (Y/N)	Ensymatic (enzyme set)	Thermal (C)	Technology	16S domain	Genotyping platform & SNP panel	MAF	Call rate, per SNP	Pvalue HWE cutoff	Other	SNPs meet criteria	Before/after imputation	Call rate, per individual	Ethnic outliers removal	Other criteria
BSPSPC	European	Germany	721	NA	NA	2.987	61.53	27.32	QIAamp DNA Stool Mini Kit with beadbeating	Buffer ASL	Y	proteinase K	95C 5 min (extra)	MiSeq	V1-V2	Illumina 550K	0.01	0.95	<1 E-5		777806	before	>95%	PCA outliers	1. Sex mismatch; 2. Heterozygosity rate > 3 IQR; 3. Relatedness (IBD>0.1875)
CARDIAw	European	USA	257	17	37	2.72	55.79	27.74	MoBio PowerSoil	SNS & others	Y		60	MiSeq	V3-V4	Affymetrix 6.0	0.02	0.95	<1 E-4		578568	before	>=98%	PCA outliers	duplicated or with high IBD connectivity in Birdsuite-1
COPSAC	European	Denmark	380	0	84	2.62	4.37	15.59	MoBio PowerSoil	SNS & others	Y		60	MiSeq	V4	Illumina Infinium® OmniExpressExome-8 v1.4	0.01	0.99	<1E-6		601394	before	>99%	PCA outliers	1. Sex mismatch 2. Monozygotic twins or genetic duplicates
DanFunD16	European	Denmark	2396	NA	NA	3.478	54.9	26.1	NucleoSpin Soil kit (Macherey-Nagel)	Lysis buffer SL1	Y	Enhancer SX	-	HiSeq2500	V4	Illumina OmniExpress	0 (excluded monomorphic)	0.98	<1E-5		510806	before	>95%	PCA outliers	1. Missing phenotype 2. Sex mismatch 3. heterozygosity
FGFP	European	Belgian	2259	359	625(12 months)	2.557	50.85	24.97	MoBio PowerSoil	SNS & others	Y		60	MiSeq	V4	Illumina OmniExpress	0 (excluded monomorphic)	0.95	< 1E-5	1. triallelic SNPs 2. AT|CG ambigous alleles 3. duplicated positions 4. unmapped SNPs	509886	before	>95%	PCA outliers with non-western-EUR 1KG references	1. sample heterozygosity +/- 3SD of mean 2. cryptic relatedness (>0.025) greedy exclusions 3. genotypic discordance among available replicate samples.
FOCUS	European	Germany	960	NA	NA	2.65	51.4	26.4	QIAamp DNA Stool Mini Kit with beadbeating	Buffer ASL	Y	proteinase K	95C 5 min (extra)	MiSeq	V1-V2	Illumina Immunochip	0.01	0.95	<1 E-5		937641	before	>95%		1. Sex mismatch; 2. Heterozygosity rate > 3 IQR; 3. Relatedness (IBD>0.1875)
GEM_HCE_v12	European	Canada	378	NA	24 (in the last 6months) - 0 (in the last 30 days)	2.96921	18.6111	22.3155	QIAamp DNA Stool Mini Kit with beadbeating	Buffer ASL	Y	proteinase K	70	MiSeq	V4	Illumina HumanCoreExome	≥ 1%	0.95	<1E-10	additional 26,206 SNPs were removed based on a list of commonly mis-genotyped variants	279497	before	>95%	PCA outliers	individuals are removed if the heterozygosity rate exceeds the 6 standard deviations of the mean. Only the sample from one member from each family enrolled in the project was included in the current microbiome GWAS study. Individuals with missing phenotype
GEM_ICHIP_HCE	European	Canada	662	NA	23(in the last 6 months) - 0 (in the last 30 days)	2.96701	20.852	23.3731	QIAamp DNA Stool Mini Kit with beadbeating	Buffer ASL	Y	proteinase K	70	MiSeq	V4	Illumina HumanCoreExome	≥ 1%	0.95	<1E-10	additional 26206 SNPs were removed based on a list of commonly mis-genotyped variants	209170	before	>95%	PCA outliers	individuals are removed if the heterozygosity rate exceeds the 6 standard deviations of the mean. Only the sample from one member from each family enrolled in the project was included in the current microbiome GWAS study. Individuals with missing phenotype
LLD	European	The Netherlands	875	70	8	3.22	45.09	25.24	Qiagen AllPrep with beadbeating	Buffer RLT Plus (guanidine-isothiocyanate)	Y	-		MiSeq	V4	Illumina Immunochip & HumanCytoSNP-12 BeadChip	0.0001	0.98	<1E-4		379855	before	>95%	PCA outliers	Genetic PC oulitiers, relatives
METSIM	European	Finland	522	0	4	2.83	61.91	27.92	MoBio PowerSoil	SNS & others	Y		60	MiSeq	V4	Illumina OmniExpressExome	0	0.95	<1e-6	dropped unmappable SNPs, triallelic SNPs, SNPs with duplicate positions, and SNPs with no founder genotypes; set heterozygous haploid genotypes to missing	681789	before	≥ 98% (none excluded)	--	checked for sex mixmatch, unexpected duplicates, and concordance with exome chip genotypes
MIBS	European	The Netherlands	80	NA	NA	3.27	48.74	24.25	Qiagen AllPrep with beadbeating	Buffer RLT Plus (guanidine-isothiocyanate)	Y			MiSeq	V4	Illumina OmniExpressExome	0.0001	0.99			216711	before	>95%	PCA outliers	Genetic PC oulitiers, relatives
NGRC	European	USA	77	11	12	2.37358	71.8961	27.8309	MoBio PowerMag Soil DNA Isolation Kit (Optimized for KingFisher), chemistry equal to MiBio PowerSoil	SNS & others	Y		65	MiSeq	V4	Human-Omni1-Quad v1-0 B	0 (excluded monomorphic)	0.98	<1E-6		807480	before	>95%	No ethnic outliers	None
NTR	European	The Netherlands	279	NA	NA	3.31	35.38	25.02	Mobio PowerSoil	SDS C1 reagent with extra step of temperature lysis with PowerFecal lysis buffer	Y		65	MiSeq	V4	Affymetrix 6.0	0.01	0.95	<1E-5		476061-769563*	before	>90%	PCA outliers	1. Sex mismatch, 2. Heterozygosity Plink -0.10< F >0.10, 3. IBS mismatch, 4. Zygosity mismatch, 5. Concordance mismatch, 6. SNPs: Palindromic SNPs MAF>0.40, 7. SNPs: Mendelian error rate over 2%. *Multiple genotype platforms used.
POPCOL	European	Sweden	134	6	12	3.04	54.75	24.5	QIAamp DNA Stool Mini Kit with beadbeating	Buffer ASL	Y	proteinase K	70	MiSeq	V1-V2	Illumina HumanOmniExpressExome	0.01	0.95	<1E-5		597749	before	>95%	PCA outliers	1. Sex mismatch; 2. Heterozygosity rate > 3 SD; 3. Relatedness (IBD>0.1875)
RS3	European	The Netherlands	1220	260	0	3.15	62.3	27.43	Automated: DiaSorin Arrow		Y			MiSeq	V3-V4	Ilumina HapMap 550 & 610	≥ 1%	0.98	<1E-6		514073	before	≥ 97.5%	PCA outliers	sex mismatch; heterozygosity +4SD SD from median distribution; Monozogotic twins or genetic duplicates; missing phenotypes
SHIP	European	Germany	996	98	19	2.91	56.93	28.06	PSP Spin Stool DNA Kit	Lysis buffer P	Y,circonia beads	proteinase K	70	MiSeq	V1-V2	Affymetrix Genome-Wide Human SNP Array 6.0	0 (excluded monomorphic)	0.95	<1E-4		1803558	before	>94%	PCA outliers	gender mismatch, duplicated samples (by IBS)
SHIP-TREND	European	Germany	905	51	6	2.9	50.24	27.38	PSP Spin Stool DNA Kit	Lysis buffer P	Y,circonia beads	proteinase K	70	MiSeq	V1-V2	Illumina Human Omni 2.5 BeadChip	0 (excluded monomorphic)	0.95	<1E-4		823635	before	>92%	PCA outliers	gender mismatch, duplicated samples (by IBS)
TwinsUK	European	UK	1205	62	78	2.743	61.52	26.26	MoBio PowerSoil	SNS & others	Y		60	MiSeq	V4	HumanHap610Q	0.01	97% (MAF > 5%), 99% (1%<MAF<5%)	<1E-6		282.837	before	>98%	PCA outliers	(i) Heterozygosity >2sd; (ii) sample errors by IBD, as twins; (iii) Misclassified MZ/DZ by IBD
Cite:Kurilshikov, A., Medina-Gomez, C., Bacigalupe, R. et al. Large-scale association analyses identify host factors influencing human gut microbiome composition. Nat Genet 53, 156–165 (2021).
Sepsis
Group	ncase	Control	Ethnicity
Sepsis	11643	474841	European
under 75	11568	451301	European
28-day death	1896	484588	European
Critical Care Units	1380	429985	European
28-day death in ICU	347	431018	European
Adjusted age, sex, chip, and the first 10 Principal Component Analysis
CRP	Sample size	Ethnicity
	997	European

## Sheet: S2 table
Supplementary Table 2: Selected SNP
Note: beta,the wald ratio value for each SNP
Gut micrbiora-Sepsis
Exposure	Outcome	SNP	beta	Se	Pvalue
Gut microbiota abundance (genus Actinomyces id.423)	Sepsis (Critical Care)	rs10058811	-0.196272	0.561747	0.726792
Gut microbiota abundance (genus Actinomyces id.423)	Sepsis (Critical Care)	rs10078542	-0.657724	0.571833	0.25006
Gut microbiota abundance (genus Actinomyces id.423)	Sepsis (Critical Care)	rs10857894	0.13187	0.576544	0.819082
Gut microbiota abundance (genus Actinomyces id.423)	Sepsis (Critical Care)	rs10864275	-0.351492	0.499868	0.481949
Gut microbiota abundance (genus Actinomyces id.423)	Sepsis (Critical Care)	rs11581135	-0.729099	0.621897	0.241045
Gut microbiota abundance (genus Actinomyces id.423)	Sepsis (Critical Care)	rs117117997	0.615875	0.498267	0.216446
Gut microbiota abundance (genus Actinomyces id.423)	Sepsis (Critical Care)	rs11749507	-0.17075	0.548208	0.755444
Gut microbiota abundance (genus Actinomyces id.423)	Sepsis (Critical Care)	rs12655291	0.16313	0.575084	0.776669
Gut microbiota abundance (genus Actinomyces id.423)	Sepsis (Critical Care)	rs12665468	0.210501	0.561963	0.707971
Gut microbiota abundance (genus Actinomyces id.423)	Sepsis (Critical Care)	rs1371635	0.295224	0.569289	0.604052
Gut microbiota abundance (genus Actinomyces id.423)	Sepsis (Critical Care)	rs144801814	0.680479	0.568247	0.23111
Gut microbiota abundance (genus Actinomyces id.423)	Sepsis (Critical Care)	rs148854232	0.311644	0.573783	0.587034
Gut microbiota abundance (genus Actinomyces id.423)	Sepsis (Critical Care)	rs149139885	-0.400776	0.558405	0.472932
Gut microbiota abundance (genus Actinomyces id.423)	Sepsis (Critical Care)	rs1514480	0.793884	0.600165	0.18591
Gut microbiota abundance (genus Actinomyces id.423)	Sepsis (Critical Care)	rs16920436	0.381854	0.536325	0.476476
Gut microbiota abundance (genus Actinomyces id.423)	Sepsis (Critical Care)	rs1906843	0.47281	0.575509	0.411333
Gut microbiota abundance (genus Actinomyces id.423)	Sepsis (Critical Care)	rs2267817	0.669079	0.576242	0.245598
Gut microbiota abundance (genus Actinomyces id.423)	Sepsis (Critical Care)	rs2345089	0.419894	0.587987	0.475152
Gut microbiota abundance (genus Actinomyces id.423)	Sepsis (Critical Care)	rs288829	-0.585395	0.548921	0.286221
Gut microbiota abundance (genus Actinomyces id.423)	Sepsis (Critical Care)	rs34583783	-0.458733	0.498077	0.357046
Gut microbiota abundance (genus Actinomyces id.423)	Sepsis (Critical Care)	rs35011108	0.0105988	0.395351	0.978612
Gut microbiota abundance (genus Actinomyces id.423)	Sepsis (Critical Care)	rs4073240	1.03201	0.537934	0.0550525
Gut microbiota abundance (genus Actinomyces id.423)	Sepsis (Critical Care)	rs4703687	-0.195982	0.578359	0.734715
Gut microbiota abundance (genus Actinomyces id.423)	Sepsis (Critical Care)	rs4720949	0.0293927	0.578017	0.959444
Gut microbiota abundance (genus Actinomyces id.423)	Sepsis (Critical Care)	rs4905800	-0.247966	0.579857	0.668919
Gut microbiota abundance (genus Actinomyces id.423)	Sepsis (Critical Care)	rs4997983	0.265428	0.582151	0.648431
Gut microbiota abundance (genus Actinomyces id.423)	Sepsis (Critical Care)	rs66843647	-1.09327	0.596683	0.0669157
Gut microbiota abundance (genus Actinomyces id.423)	Sepsis (Critical Care)	rs71315246	0.267411	0.556659	0.630953
Gut microbiota abundance (genus Actinomyces id.423)	Sepsis (Critical Care)	rs72841359	0.970326	0.496338	0.0505865
Gut microbiota abundance (genus Actinomyces id.423)	Sepsis (Critical Care)	rs74758151	1.14024	0.507191	0.0245672
Gut microbiota abundance (genus Actinomyces id.423)	Sepsis (Critical Care)	rs7605209	-0.727731	0.576513	0.206842
Gut microbiota abundance (genus Actinomyces id.423)	Sepsis (Critical Care)	rs7621438	-0.422956	0.56574	0.454692
Gut microbiota abundance (genus Actinomyces id.423)	Sepsis (Critical Care)	rs7631361	0.726724	0.591528	0.219239
Gut microbiota abundance (genus Actinomyces id.423)	Sepsis (Critical Care)	rs7830147	0.751428	0.563517	0.18238
Gut microbiota abundance (genus Actinomyces id.423)	Sepsis (Critical Care)	rs7915461	0.624324	0.439586	0.155534
Gut microbiota abundance (genus Actinomyces id.423)	Sepsis (Critical Care)	rs801829	0.20026	0.657652	0.760741
Gut microbiota abundance (genus Actinomyces id.423)	Sepsis (Critical Care)	rs80238959	0.475595	0.548164	0.385606
Gut microbiota abundance (genus Actinomyces id.423)	Sepsis (Critical Care)	rs8082375	0.215407	0.579901	0.710299
Gut microbiota abundance (genus Actinomyces id.423)	Sepsis (Critical Care)	rs9265683	0.676393	0.556388	0.224105
Gut microbiota abundance (genus Actinomyces id.423)	Sepsis (Critical Care)	rs9565620	1.20119	0.555056	0.0304574
Gut microbiota abundance (genus Actinomyces id.423)	Sepsis (Critical Care)	rs9822221	0.460354	0.55299	0.405137
Gut microbiota abundance (genus Actinomyces id.423)	Sepsis (Critical Care)	rs9964732	-0.888043	0.635867	0.162538
Gut microbiota abundance (genus Actinomyces id.423)	Sepsis (28 day death in Critical Care)	rs10058811	-1.50891	1.12639	0.180377
Gut microbiota abundance (genus Actinomyces id.423)	Sepsis (28 day death in Critical Care)	rs10078542	-1.99195	1.14993	0.0832311
Gut microbiota abundance (genus Actinomyces id.423)	Sepsis (28 day death in Critical Care)	rs10857894	0.840514	1.15866	0.468195
Gut microbiota abundance (genus Actinomyces id.423)	Sepsis (28 day death in Critical Care)	rs10864275	0.86393	0.997587	0.386479
Gut microbiota abundance (genus Actinomyces id.423)	Sepsis (28 day death in Critical Care)	rs11581135	-0.773451	1.24719	0.535157
Gut microbiota abundance (genus Actinomyces id.423)	Sepsis (28 day death in Critical Care)	rs117117997	-0.0260553	1.00654	0.979348
Gut microbiota abundance (genus Actinomyces id.423)	Sepsis (28 day death in Critical Care)	rs11749507	-0.389156	1.09166	0.721479
Gut microbiota abundance (genus Actinomyces id.423)	Sepsis (28 day death in Critical Care)	rs12655291	0.720798	1.15233	0.531635
Gut microbiota abundance (genus Actinomyces id.423)	Sepsis (28 day death in Critical Care)	rs12665468	1.0921	1.12676	0.332429
Gut microbiota abundance (genus Actinomyces id.423)	Sepsis (28 day death in Critical Care)	rs1371635	0.957886	1.13918	0.400428
Gut microbiota abundance (genus Actinomyces id.423)	Sepsis (28 day death in Critical Care)	rs144801814	1.9612	1.13	0.0826394
Gut microbiota abundance (genus Actinomyces id.423)	Sepsis (28 day death in Critical Care)	rs148854232	0.849332	1.14989	0.460139
Gut microbiota abundance (genus Actinomyces id.423)	Sepsis (28 day death in Critical Care)	rs149139885	0.368489	1.12894	0.74412
Gut microbiota abundance (genus Actinomyces id.423)	Sepsis (28 day death in Critical Care)	rs1514480	0.418521	1.20562	0.728484
Gut microbiota abundance (genus Actinomyces id.423)	Sepsis (28 day death in Critical Care)	rs16920436	-0.426737	1.07448	0.691253
Gut microbiota abundance (genus Actinomyces id.423)	Sepsis (28 day death in Critical Care)	rs1906843	0.922082	1.15509	0.424711
Gut microbiota abundance (genus Actinomyces id.423)	Sepsis (28 day death in Critical Care)	rs2267817	1.08448	1.15657	0.348416
Gut microbiota abundance (genus Actinomyces id.423)	Sepsis (28 day death in Critical Care)	rs2345089	-0.134227	1.18245	0.909621
Gut microbiota abundance (genus Actinomyces id.423)	Sepsis (28 day death in Critical Care)	rs288829	0.518361	1.09728	0.636638
Gut microbiota abundance (genus Actinomyces id.423)	Sepsis (28 day death in Critical Care)	rs34583783	-0.365262	0.995276	0.713622
Gut microbiota abundance (genus Actinomyces id.423)	Sepsis (28 day death in Critical Care)	rs35011108	0.0253651	0.796689	0.974601
Gut microbiota abundance (genus Actinomyces id.423)	Sepsis (28 day death in Critical Care)	rs4073240	1.76572	1.07626	0.100879
Gut microbiota abundance (genus Actinomyces id.423)	Sepsis (28 day death in Critical Care)	rs4703687	-0.475763	1.15621	0.680717
Gut microbiota abundance (genus Actinomyces id.423)	Sepsis (28 day death in Critical Care)	rs4720949	-1.11985	1.15693	0.333072
Gut microbiota abundance (genus Actinomyces id.423)	Sepsis (28 day death in Critical Care)	rs4905800	1.17806	1.1578	0.308916
Gut microbiota abundance (genus Actinomyces id.423)	Sepsis (28 day death in Critical Care)	rs4997983	-0.280563	1.16476	0.80965
Gut microbiota abundance (genus Actinomyces id.423)	Sepsis (28 day death in Critical Care)	rs66843647	0.642605	1.1937	0.590349
Gut microbiota abundance (genus Actinomyces id.423)	Sepsis (28 day death in Critical Care)	rs71315246	0.849417	1.11894	0.447778
Gut microbiota abundance (genus Actinomyces id.423)	Sepsis (28 day death in Critical Care)	rs72841359	2.51763	0.995132	0.0114081
Gut microbiota abundance (genus Actinomyces id.423)	Sepsis (28 day death in Critical Care)	rs74758151	1.74842	1.00947	0.0832709
Gut microbiota abundance (genus Actinomyces id.423)	Sepsis (28 day death in Critical Care)	rs7605209	-0.456238	1.15218	0.692121
Gut microbiota abundance (genus Actinomyces id.423)	Sepsis (28 day death in Critical Care)	rs7621438	-0.956361	1.13296	0.398598
Gut microbiota abundance (genus Actinomyces id.423)	Sepsis (28 day death in Critical Care)	rs7631361	0.0714929	1.18396	0.95185
Gut microbiota abundance (genus Actinomyces id.423)	Sepsis (28 day death in Critical Care)	rs7830147	1.92526	1.13049	0.0885611
Gut microbiota abundance (genus Actinomyces id.423)	Sepsis (28 day death in Critical Care)	rs7915461	1.23992	0.876571	0.157211
Gut microbiota abundance (genus Actinomyces id.423)	Sepsis (28 day death in Critical Care)	rs801829	-1.41203	1.32137	0.285245
Gut microbiota abundance (genus Actinomyces id.423)	Sepsis (28 day death in Critical Care)	rs80238959	0.304593	1.10141	0.782128
Gut microbiota abundance (genus Actinomyces id.423)	Sepsis (28 day death in Critical Care)	rs8082375	-0.369863	1.16081	0.75001
Gut microbiota abundance (genus Actinomyces id.423)	Sepsis (28 day death in Critical Care)	rs9265683	1.8223	1.11549	0.102335
Gut microbiota abundance (genus Actinomyces id.423)	Sepsis (28 day death in Critical Care)	rs9565620	0.151281	1.11301	0.891884
Gut microbiota abundance (genus Actinomyces id.423)	Sepsis (28 day death in Critical Care)	rs9822221	0.0651475	1.10788	0.953109
Gut microbiota abundance (genus Actinomyces id.423)	Sepsis (28 day death in Critical Care)	rs9964732	-0.36906	1.26966	0.771299
Gut microbiota abundance (genus Anaerotruncus id.2054)	Sepsis (28 day death in Critical Care)	rs10150232	1.05681	1.53648	0.491569
Gut microbiota abundance (genus Anaerotruncus id.2054)	Sepsis (28 day death in Critical Care)	rs10836169	-2.36133	1.74294	0.175482
Gut microbiota abundance (genus Anaerotruncus id.2054)	Sepsis (28 day death in Critical Care)	rs10860825	-0.890688	1.58429	0.57398
Gut microbiota abundance (genus Anaerotruncus id.2054)	Sepsis (28 day death in Critical Care)	rs11018566	0.598181	1.22496	0.625319
Gut microbiota abundance (genus Anaerotruncus id.2054)	Sepsis (28 day death in Critical Care)	rs112587048	0.111409	1.03957	0.914656
Gut microbiota abundance (genus Anaerotruncus id.2054)	Sepsis (28 day death in Critical Care)	rs113707013	0.363524	1.71518	0.83215
Gut microbiota abundance (genus Anaerotruncus id.2054)	Sepsis (28 day death in Critical Care)	rs115414803	-2.50355	1.30067	0.0542521
Gut microbiota abundance (genus Anaerotruncus id.2054)	Sepsis (28 day death in Critical Care)	rs11652696	-1.70128	1.66462	0.306771
Gut microbiota abundance (genus Anaerotruncus id.2054)	Sepsis (28 day death in Critical Care)	rs12138039	-0.824087	1.31688	0.531455
Gut microbiota abundance (genus Anaerotruncus id.2054)	Sepsis (28 day death in Critical Care)	rs1255498	-0.101931	1.69628	0.952083
Gut microbiota abundance (genus Anaerotruncus id.2054)	Sepsis (28 day death in Critical Care)	rs12596655	-5.07369	1.6037	0.00155758
Gut microbiota abundance (genus Anaerotruncus id.2054)	Sepsis (28 day death in Critical Care)	rs12600032	1.05541	1.78032	0.553303
Gut microbiota abundance (genus Anaerotruncus id.2054)	Sepsis (28 day death in Critical Care)	rs12636466	-3.27411	1.71989	0.0569517
Gut microbiota abundance (genus Anaerotruncus id.2054)	Sepsis (28 day death in Critical Care)	rs1272208	2.549	1.51979	0.0935037
Gut microbiota abundance (genus Anaerotruncus id.2054)	Sepsis (28 day death in Critical Care)	rs13156456	-0.313786	1.63227	0.847555
Gut microbiota abundance (genus Anaerotruncus id.2054)	Sepsis (28 day death in Critical Care)	rs1318236	0.338325	1.64217	0.836773
Gut microbiota abundance (genus Anaerotruncus id.2054)	Sepsis (28 day death in Critical Care)	rs1431492	-1.10952	1.59115	0.485613
Gut microbiota abundance (genus Anaerotruncus id.2054)	Sepsis (28 day death in Critical Care)	rs146407890	-1.20079	1.79429	0.50335
Gut microbiota abundance (genus Anaerotruncus id.2054)	Sepsis (28 day death in Critical Care)	rs17318799	0.0310401	1.77683	0.986062
Gut microbiota abundance (genus Anaerotruncus id.2054)	Sepsis (28 day death in Critical Care)	rs17318918	-0.935803	1.76388	0.595741
Gut microbiota abundance (genus Anaerotruncus id.2054)	Sepsis (28 day death in Critical Care)	rs17734739	-1.57516	1.5521	0.310174
Gut microbiota abundance (genus Anaerotruncus id.2054)	Sepsis (28 day death in Critical Care)	rs2051041	2.73557	1.64308	0.0959335
Gut microbiota abundance (genus Anaerotruncus id.2054)	Sepsis (28 day death in Critical Care)	rs2090118	2.27325	1.91303	0.234714
Gut microbiota abundance (genus Anaerotruncus id.2054)	Sepsis (28 day death in Critical Care)	rs2193372	-0.756822	1.75665	0.66659
Gut microbiota abundance (genus Anaerotruncus id.2054)	Sepsis (28 day death in Critical Care)	rs2279988	1.19026	1.80119	0.50873
Gut microbiota abundance (genus Anaerotruncus id.2054)	Sepsis (28 day death in Critical Care)	rs2676025	-1.66292	1.7454	0.340719
Gut microbiota abundance (genus Anaerotruncus id.2054)	Sepsis (28 day death in Critical Care)	rs2894881	1.59218	1.71017	0.35185
Gut microbiota abundance (genus Anaerotruncus id.2054)	Sepsis (28 day death in Critical Care)	rs34449434	-0.122032	1.70896	0.943074
Gut microbiota abundance (genus Anaerotruncus id.2054)	Sepsis (28 day death in Critical Care)	rs35506336	-0.0147951	1.16598	0.989876
Gut microbiota abundance (genus Anaerotruncus id.2054)	Sepsis (28 day death in Critical Care)	rs4669806	1.294	1.53618	0.399595
Gut microbiota abundance (genus Anaerotruncus id.2054)	Sepsis (28 day death in Critical Care)	rs4746491	0.993018	1.81328	0.583943
Gut microbiota abundance (genus Anaerotruncus id.2054)	Sepsis (28 day death in Critical Care)	rs488302	-0.339045	1.72841	0.844485
Gut microbiota abundance (genus Anaerotruncus id.2054)	Sepsis (28 day death in Critical Care)	rs502077	-2.291	1.78211	0.198599
Gut microbiota abundance (genus Anaerotruncus id.2054)	Sepsis (28 day death in Critical Care)	rs6028084	0.0571933	1.74005	0.973779
Gut microbiota abundance (genus Anaerotruncus id.2054)	Sepsis (28 day death in Critical Care)	rs61794365	1.06726	1.70846	0.532174
Gut microbiota abundance (genus Anaerotruncus id.2054)	Sepsis (28 day death in Critical Care)	rs62021494	-0.696945	1.59379	0.661904
Gut microbiota abundance (genus Anaerotruncus id.2054)	Sepsis (28 day death in Critical Care)	rs62182641	-1.91883	1.73082	0.267594
Gut microbiota abundance (genus Anaerotruncus id.2054)	Sepsis (28 day death in Critical Care)	rs6466400	-3.46702	1.71814	0.0436021
Gut microbiota abundance (genus Anaerotruncus id.2054)	Sepsis (28 day death in Critical Care)	rs6494922	-0.656674	1.61034	0.683431
Gut microbiota abundance (genus Anaerotruncus id.2054)	Sepsis (28 day death in Critical Care)	rs6563550	-2.88465	1.58909	0.0694807
Gut microbiota abundance (genus Anaerotruncus id.2054)	Sepsis (28 day death in Critical Care)	rs71534172	1.70613	1.47674	0.247952
Gut microbiota abundance (genus Anaerotruncus id.2054)	Sepsis (28 day death in Critical Care)	rs7155595	0.621297	1.5598	0.690396
Gut microbiota abundance (genus Anaerotruncus id.2054)	Sepsis (28 day death in Critical Care)	rs72627742	-2.47622	1.56737	0.11414
Gut microbiota abundance (genus Anaerotruncus id.2054)	Sepsis (28 day death in Critical Care)	rs72816414	1.38635	1.84048	0.451297
Gut microbiota abundance (genus Anaerotruncus id.2054)	Sepsis (28 day death in Critical Care)	rs73286269	-0.364212	1.63739	0.823976
Gut microbiota abundance (genus Anaerotruncus id.2054)	Sepsis (28 day death in Critical Care)	rs76544320	-1.64196	1.89836	0.387075
Gut microbiota abundance (genus Anaerotruncus id.2054)	Sepsis (28 day death in Critical Care)	rs7678568	-3.25064	1.78552	0.0686744
Gut microbiota abundance (genus Anaerotruncus id.2054)	Sepsis (28 day death in Critical Care)	rs7775255	0.89323	1.7224	0.604043
Gut microbiota abundance (genus Anaerotruncus id.2054)	Sepsis (28 day death in Critical Care)	rs78534579	-0.934253	1.22492	0.44564
Gut microbiota abundance (genus Anaerotruncus id.2054)	Sepsis (28 day death in Critical Care)	rs78733067	0.359997	1.20774	0.765647
Gut microbiota abundance (genus Anaerotruncus id.2054)	Sepsis (28 day death in Critical Care)	rs9347879	0.112604	1.56054	0.942477
Gut microbiota abundance (genus Anaerotruncus id.2054)	Sepsis (28 day death in Critical Care)	rs9491300	-2.41866	1.76537	0.170668
Gut microbiota abundance (genus Anaerotruncus id.2054)	Sepsis (28 day death in Critical Care)	rs9586327	0.959074	1.61768	0.553269
Gut microbiota abundance (genus Coprococcus1 id.11301)	Sepsis (28 day death in Critical Care)	rs10000449	1.64085	1.68776	0.330947
Gut microbiota abundance (genus Coprococcus1 id.11301)	Sepsis (28 day death in Critical Care)	rs1010560	-1.11684	1.48022	0.450544
Gut microbiota abundance (genus Coprococcus1 id.11301)	Sepsis (28 day death in Critical Care)	rs10883788	-0.131092	1.5469	0.932464
Gut microbiota abundance (genus Coprococcus1 id.11301)	Sepsis (28 day death in Critical Care)	rs113377546	-0.425594	1.60613	0.791024
Gut microbiota abundance (genus Coprococcus1 id.11301)	Sepsis (28 day death in Critical Care)	rs11882133	-2.02703	1.73141	0.241703
Gut microbiota abundance (genus Coprococcus1 id.11301)	Sepsis (28 day death in Critical Care)	rs12068064	-1.94696	1.7544	0.267102
Gut microbiota abundance (genus Coprococcus1 id.11301)	Sepsis (28 day death in Critical Care)	rs12411657	1.43209	1.69122	0.397116
Gut microbiota abundance (genus Coprococcus1 id.11301)	Sepsis (28 day death in Critical Care)	rs12600131	-2.79138	1.7456	0.1098
Gut microbiota abundance (genus Coprococcus1 id.11301)	Sepsis (28 day death in Critical Care)	rs12651253	1.81823	1.71078	0.287869
Gut microbiota abundance (genus Coprococcus1 id.11301)	Sepsis (28 day death in Critical Care)	rs12656498	-0.86698	1.66337	0.602214
Gut microbiota abundance (genus Coprococcus1 id.11301)	Sepsis (28 day death in Critical Care)	rs12698306	2.6799	1.71903	0.119006
Gut microbiota abundance (genus Coprococcus1 id.11301)	Sepsis (28 day death in Critical Care)	rs12794898	-0.833536	1.60608	0.603769
Gut microbiota abundance (genus Coprococcus1 id.11301)	Sepsis (28 day death in Critical Care)	rs12964476	1.89579	1.66924	0.256074
Gut microbiota abundance (genus Coprococcus1 id.11301)	Sepsis (28 day death in Critical Care)	rs13015562	-0.562989	1.56549	0.719128
Gut microbiota abundance (genus Coprococcus1 id.11301)	Sepsis (28 day death in Critical Care)	rs13272830	-3.08221	1.6812	0.0667512
Gut microbiota abundance (genus Coprococcus1 id.11301)	Sepsis (28 day death in Critical Care)	rs1485118	0.492483	1.64419	0.764536
Gut microbiota abundance (genus Coprococcus1 id.11301)	Sepsis (28 day death in Critical Care)	rs1519491	0.531618	1.60139	0.73991
Gut microbiota abundance (genus Coprococcus1 id.11301)	Sepsis (28 day death in Critical Care)	rs1576241	-1.51892	1.54372	0.325147
Gut microbiota abundance (genus Coprococcus1 id.11301)	Sepsis (28 day death in Critical Care)	rs1602788	1.4814	1.70928	0.386117
Gut microbiota abundance (genus Coprococcus1 id.11301)	Sepsis (28 day death in Critical Care)	rs17645740	-1.36323	1.72463	0.429267
Gut microbiota abundance (genus Coprococcus1 id.11301)	Sepsis (28 day death in Critical Care)	rs28491323	1.28101	1.8131	0.479857
Gut microbiota abundance (genus Coprococcus1 id.11301)	Sepsis (28 day death in Critical Care)	rs2907920	-2.06701	1.55941	0.185002
Gut microbiota abundance (genus Coprococcus1 id.11301)	Sepsis (28 day death in Critical Care)	rs34880121	0.409931	1.64421	0.803115
Gut microbiota abundance (genus Coprococcus1 id.11301)	Sepsis (28 day death in Critical Care)	rs34987154	0.413046	1.73714	0.812056
Gut microbiota abundance (genus Coprococcus1 id.11301)	Sepsis (28 day death in Critical Care)	rs35561499	-1.24669	1.73468	0.472334
Gut microbiota abundance (genus Coprococcus1 id.11301)	Sepsis (28 day death in Critical Care)	rs36026995	-1.78405	1.44368	0.216546
Gut microbiota abundance (genus Coprococcus1 id.11301)	Sepsis (28 day death in Critical Care)	rs406765	0.542209	1.68845	0.748113
Gut microbiota abundance (genus Coprococcus1 id.11301)	Sepsis (28 day death in Critical Care)	rs4277593	-1.17839	1.34367	0.38049
Gut microbiota abundance (genus Coprococcus1 id.11301)	Sepsis (28 day death in Critical Care)	rs4585493	-0.901702	1.68632	0.592846
Gut microbiota abundance (genus Coprococcus1 id.11301)	Sepsis (28 day death in Critical Care)	rs4612244	0.776731	1.6794	0.643719
Gut microbiota abundance (genus Coprococcus1 id.11301)	Sepsis (28 day death in Critical Care)	rs4785216	2.05692	1.72705	0.233653
Gut microbiota abundance (genus Coprococcus1 id.11301)	Sepsis (28 day death in Critical Care)	rs4933240	0.990272	1.71563	0.5638
Gut microbiota abundance (genus Coprococcus1 id.11301)	Sepsis (28 day death in Critical Care)	rs55672523	-2.64113	1.65734	0.111026
Gut microbiota abundance (genus Coprococcus1 id.11301)	Sepsis (28 day death in Critical Care)	rs56405618	-0.226471	1.45397	0.876222
Gut microbiota abundance (genus Coprococcus1 id.11301)	Sepsis (28 day death in Critical Care)	rs5749557	0.318261	1.67697	0.849479
Gut microbiota abundance (genus Coprococcus1 id.11301)	Sepsis (28 day death in Critical Care)	rs58842194	1.70229	1.73854	0.327508
Gut microbiota abundance (genus Coprococcus1 id.11301)	Sepsis (28 day death in Critical Care)	rs6441193	-3.31796	1.69972	0.0509307
Gut microbiota abundance (genus Coprococcus1 id.11301)	Sepsis (28 day death in Critical Care)	rs67171208	-0.319164	1.70444	0.851461
Gut microbiota abundance (genus Coprococcus1 id.11301)	Sepsis (28 day death in Critical Care)	rs6764167	0.138386	1.74314	0.936723
Gut microbiota abundance (genus Coprococcus1 id.11301)	Sepsis (28 day death in Critical Care)	rs73008657	1.78806	1.68058	0.28735
Gut microbiota abundance (genus Coprococcus1 id.11301)	Sepsis (28 day death in Critical Care)	rs73031725	-0.777172	1.1729	0.507583
Gut microbiota abundance (genus Coprococcus1 id.11301)	Sepsis (28 day death in Critical Care)	rs7312607	-1.67473	1.73616	0.334737
Gut microbiota abundance (genus Coprococcus1 id.11301)	Sepsis (28 day death in Critical Care)	rs73167075	-1.50061	1.61627	0.353181
Gut microbiota abundance (genus Coprococcus1 id.11301)	Sepsis (28 day death in Critical Care)	rs74101919	-0.481766	1.41165	0.732894
Gut microbiota abundance (genus Coprococcus1 id.11301)	Sepsis (28 day death in Critical Care)	rs75783733	0.103402	1.59733	0.948386
Gut microbiota abundance (genus Coprococcus1 id.11301)	Sepsis (28 day death in Critical Care)	rs77618722	-1.58098	1.66983	0.343746
Gut microbiota abundance (genus Coprococcus1 id.11301)	Sepsis (28 day death in Critical Care)	rs78496177	0.415599	1.91301	0.828015
Gut microbiota abundance (genus Coprococcus1 id.11301)	Sepsis (28 day death in Critical Care)	rs7863978	-0.641554	0.870265	0.461004
Gut microbiota abundance (genus Coprococcus1 id.11301)	Sepsis (28 day death in Critical Care)	rs79616647	-2.27886	1.65732	0.169122
Gut microbiota abundance (genus Coprococcus1 id.11301)	Sepsis (28 day death in Critical Care)	rs8084331	1.0418	1.87142	0.577739
Gut microbiota abundance (genus Coprococcus1 id.11301)	Sepsis (28 day death in Critical Care)	rs940121	-0.34604	1.00536	0.7307
Gut microbiota abundance (genus Coprococcus1 id.11301)	Sepsis (28 day death in Critical Care)	rs946513	-0.753768	0.819742	0.357824
Gut microbiota abundance (genus Coprococcus1 id.11301)	Sepsis (28 day death in Critical Care)	rs959584	-3.11602	1.70828	0.068141
Gut microbiota abundance (genus Coprococcus2 id.11302)	Sepsis (under 75)	rs10070053	0.0684891	0.230887	0.766746
Gut microbiota abundance (genus Coprococcus2 id.11302)	Sepsis (under 75)	rs10115446	-0.225695	0.225157	0.316155
Gut microbiota abundance (genus Coprococcus2 id.11302)	Sepsis (under 75)	rs10188051	0.152963	0.240978	0.525586
Gut microbiota abundance (genus Coprococcus2 id.11302)	Sepsis (under 75)	rs1051473	0.347382	0.240496	0.148615
Gut microbiota abundance (genus Coprococcus2 id.11302)	Sepsis (under 75)	rs11246286	-0.273236	0.236874	0.248701
Gut microbiota abundance (genus Coprococcus2 id.11302)	Sepsis (under 75)	rs1201374	0.0116679	0.245233	0.962052
Gut microbiota abundance (genus Coprococcus2 id.11302)	Sepsis (under 75)	rs12353148	0.164353	0.24553	0.503253
Gut microbiota abundance (genus Coprococcus2 id.11302)	Sepsis (under 75)	rs12553933	-0.183419	0.24697	0.457678
Gut microbiota abundance (genus Coprococcus2 id.11302)	Sepsis (under 75)	rs12570574	-0.574261	0.22707	0.0114386
Gut microbiota abundance (genus Coprococcus2 id.11302)	Sepsis (under 75)	rs12634070	-0.198911	0.223806	0.37413
Gut microbiota abundance (genus Coprococcus2 id.11302)	Sepsis (under 75)	rs12732487	-0.225653	0.228331	0.323018
Gut microbiota abundance (genus Coprococcus2 id.11302)	Sepsis (under 75)	rs13113703	-0.257898	0.230088	0.262345
Gut microbiota abundance (genus Coprococcus2 id.11302)	Sepsis (under 75)	rs1344685	-0.448201	0.241426	0.0633862
Gut microbiota abundance (genus Coprococcus2 id.11302)	Sepsis (under 75)	rs149680182	0.167015	0.218868	0.445412
Gut microbiota abundance (genus Coprococcus2 id.11302)	Sepsis (under 75)	rs151258024	-0.0350251	0.221593	0.874409
Gut microbiota abundance (genus Coprococcus2 id.11302)	Sepsis (under 75)	rs17506599	0.0986218	0.224514	0.660467
Gut microbiota abundance (genus Coprococcus2 id.11302)	Sepsis (under 75)	rs1880239	0.104058	0.240218	0.664882
Gut microbiota abundance (genus Coprococcus2 id.11302)	Sepsis (under 75)	rs2482516	-0.393398	0.221596	0.0758491
Gut microbiota abundance (genus Coprococcus2 id.11302)	Sepsis (under 75)	rs2562751	-0.208985	0.232106	0.367914
Gut microbiota abundance (genus Coprococcus2 id.11302)	Sepsis (under 75)	rs29451	-0.0861232	0.242884	0.7229
Gut microbiota abundance (genus Coprococcus2 id.11302)	Sepsis (under 75)	rs2960278	0.0892534	0.242847	0.713224
Gut microbiota abundance (genus Coprococcus2 id.11302)	Sepsis (under 75)	rs35823	-0.298542	0.23401	0.202038
Gut microbiota abundance (genus Coprococcus2 id.11302)	Sepsis (under 75)	rs35890118	0.0199402	0.224512	0.929228
Gut microbiota abundance (genus Coprococcus2 id.11302)	Sepsis (under 75)	rs35919434	0.123422	0.215594	0.567002
Gut microbiota abundance (genus Coprococcus2 id.11302)	Sepsis (under 75)	rs36081583	0.250917	0.252214	0.319805
Gut microbiota abundance (genus Coprococcus2 id.11302)	Sepsis (under 75)	rs3767124	-0.233714	0.233701	0.317282
Gut microbiota abundance (genus Coprococcus2 id.11302)	Sepsis (under 75)	rs420355	0.224845	0.250088	0.368619
Gut microbiota abundance (genus Coprococcus2 id.11302)	Sepsis (under 75)	rs4811134	-0.472722	0.246156	0.0548053
Gut microbiota abundance (genus Coprococcus2 id.11302)	Sepsis (under 75)	rs56050009	-0.210603	0.233629	0.367354
Gut microbiota abundance (genus Coprococcus2 id.11302)	Sepsis (under 75)	rs56843637	-0.0565133	0.248216	0.819897
Gut microbiota abundance (genus Coprococcus2 id.11302)	Sepsis (under 75)	rs61823518	-0.0512088	0.232584	0.825736
Gut microbiota abundance (genus Coprococcus2 id.11302)	Sepsis (under 75)	rs6488003	0.150397	0.23818	0.527752
Gut microbiota abundance (genus Coprococcus2 id.11302)	Sepsis (under 75)	rs6677933	0.0243045	0.20289	0.904648
Gut microbiota abundance (genus Coprococcus2 id.11302)	Sepsis (under 75)	rs6787924	-0.0549476	0.229631	0.810884
Gut microbiota abundance (genus Coprococcus2 id.11302)	Sepsis (under 75)	rs6843683	-0.3726	0.254674	0.143454
Gut microbiota abundance (genus Coprococcus2 id.11302)	Sepsis (under 75)	rs6894272	-0.112378	0.225516	0.618262
Gut microbiota abundance (genus Coprococcus2 id.11302)	Sepsis (under 75)	rs6996961	-0.377771	0.251361	0.132865
Gut microbiota abundance (genus Coprococcus2 id.11302)	Sepsis (under 75)	rs72680320	-0.267055	0.208273	0.19976
Gut microbiota abundance (genus Coprococcus2 id.11302)	Sepsis (under 75)	rs73198629	0.270528	0.240672	0.260991
Gut microbiota abundance (genus Coprococcus2 id.11302)	Sepsis (under 75)	rs7627242	-0.157236	0.248926	0.52761
Gut microbiota abundance (genus Coprococcus2 id.11302)	Sepsis (under 75)	rs7655284	-0.410765	0.247755	0.0973274
Gut microbiota abundance (genus Coprococcus2 id.11302)	Sepsis (under 75)	rs7928143	0.390686	0.246501	0.112983
Gut microbiota abundance (genus Coprococcus2 id.11302)	Sepsis (under 75)	rs7951437	0.367623	0.208517	0.077894
Gut microbiota abundance (genus Coprococcus2 id.11302)	Sepsis (under 75)	rs7964469	0.0945098	0.262784	0.71911
Gut microbiota abundance (genus Coprococcus2 id.11302)	Sepsis (under 75)	rs7993585	-0.35935	0.245164	0.142716
Gut microbiota abundance (genus Coprococcus2 id.11302)	Sepsis (under 75)	rs9426473	-0.271568	0.224917	0.227273
Gut microbiota abundance (genus Coprococcus2 id.11302)	Sepsis	rs10070053	-0.0850343	0.235593	0.718147
Gut microbiota abundance (genus Coprococcus2 id.11302)	Sepsis	rs10115446	-0.00707368	0.229939	0.975458
Gut microbiota abundance (genus Coprococcus2 id.11302)	Sepsis	rs10188051	0.0014857	0.246418	0.995189
Gut microbiota abundance (genus Coprococcus2 id.11302)	Sepsis	rs1051473	0.18293	0.245446	0.456093
Gut microbiota abundance (genus Coprococcus2 id.11302)	Sepsis	rs11246286	-0.594201	0.241762	0.0139794
Gut microbiota abundance (genus Coprococcus2 id.11302)	Sepsis	rs1201374	0.00487489	0.25041	0.984468
Gut microbiota abundance (genus Coprococcus2 id.11302)	Sepsis	rs12353148	-0.0717022	0.250545	0.774736
Gut microbiota abundance (genus Coprococcus2 id.11302)	Sepsis	rs12553933	-0.207481	0.251512	0.409409
Gut microbiota abundance (genus Coprococcus2 id.11302)	Sepsis	rs12570574	-0.505373	0.231273	0.028876
Gut microbiota abundance (genus Coprococcus2 id.11302)	Sepsis	rs12634070	-0.312882	0.228735	0.17135
Gut microbiota abundance (genus Coprococcus2 id.11302)	Sepsis	rs12732487	-0.380927	0.232977	0.10204
Gut microbiota abundance (genus Coprococcus2 id.11302)	Sepsis	rs13113703	-0.35106	0.234828	0.134923
Gut microbiota abundance (genus Coprococcus2 id.11302)	Sepsis	rs1344685	-0.13216	0.24641	0.591724
Gut microbiota abundance (genus Coprococcus2 id.11302)	Sepsis	rs149680182	0.0684185	0.223978	0.760009
Gut microbiota abundance (genus Coprococcus2 id.11302)	Sepsis	rs151258024	-0.12289	0.226786	0.587902
Gut microbiota abundance (genus Coprococcus2 id.11302)	Sepsis	rs17506599	0.00724347	0.229184	0.974787
Gut microbiota abundance (genus Coprococcus2 id.11302)	Sepsis	rs1880239	-0.115904	0.245001	0.636158
Gut microbiota abundance (genus Coprococcus2 id.11302)	Sepsis	rs2482516	-0.421786	0.226508	0.0625853
Gut microbiota abundance (genus Coprococcus2 id.11302)	Sepsis	rs2562751	-0.298371	0.237142	0.208321
Gut microbiota abundance (genus Coprococcus2 id.11302)	Sepsis	rs29451	-0.031201	0.248016	0.899888
Gut microbiota abundance (genus Coprococcus2 id.11302)	Sepsis	rs2960278	0.0937052	0.248002	0.705549
Gut microbiota abundance (genus Coprococcus2 id.11302)	Sepsis	rs35823	-0.348882	0.239108	0.144537
Gut microbiota abundance (genus Coprococcus2 id.11302)	Sepsis	rs35890118	-0.0809079	0.22931	0.724215
Gut microbiota abundance (genus Coprococcus2 id.11302)	Sepsis	rs35919434	0.18847	0.220203	0.392057
Gut microbiota abundance (genus Coprococcus2 id.11302)	Sepsis	rs36081583	-0.164219	0.257364	0.52342
Gut microbiota abundance (genus Coprococcus2 id.11302)	Sepsis	rs3767124	-0.340843	0.238598	0.15314
Gut microbiota abundance (genus Coprococcus2 id.11302)	Sepsis	rs420355	-0.1835	0.255591	0.472793
Gut microbiota abundance (genus Coprococcus2 id.11302)	Sepsis	rs4811134	-0.315688	0.251342	0.209113
Gut microbiota abundance (genus Coprococcus2 id.11302)	Sepsis	rs56050009	0.070316	0.23823	0.767871
Gut microbiota abundance (genus Coprococcus2 id.11302)	Sepsis	rs56843637	-0.17269	0.253745	0.496148
Gut microbiota abundance (genus Coprococcus2 id.11302)	Sepsis	rs61823518	-0.107725	0.236998	0.649441
Gut microbiota abundance (genus Coprococcus2 id.11302)	Sepsis	rs6488003	0.32523	0.242994	0.180758
Gut microbiota abundance (genus Coprococcus2 id.11302)	Sepsis	rs6677933	-0.168227	0.2069	0.416168
Gut microbiota abundance (genus Coprococcus2 id.11302)	Sepsis	rs6787924	0.0389351	0.23379	0.867733
Gut microbiota abundance (genus Coprococcus2 id.11302)	Sepsis	rs6843683	-0.28029	0.259775	0.280601
Gut microbiota abundance (genus Coprococcus2 id.11302)	Sepsis	rs6894272	0.178133	0.230307	0.439252
Gut microbiota abundance (genus Coprococcus2 id.11302)	Sepsis	rs6996961	-0.132306	0.256904	0.606551
Gut microbiota abundance (genus Coprococcus2 id.11302)	Sepsis	rs72680320	-0.0584041	0.212607	0.783543
Gut microbiota abundance (genus Coprococcus2 id.11302)	Sepsis	rs73198629	-0.0785461	0.246525	0.75002
Gut microbiota abundance (genus Coprococcus2 id.11302)	Sepsis	rs7627242	-0.216446	0.253829	0.393813
Gut microbiota abundance (genus Coprococcus2 id.11302)	Sepsis	rs7655284	-0.249504	0.252643	0.323362
Gut microbiota abundance (genus Coprococcus2 id.11302)	Sepsis	rs7928143	0.35492	0.251317	0.157878
Gut microbiota abundance (genus Coprococcus2 id.11302)	Sepsis	rs7951437	0.414534	0.213828	0.052546
Gut microbiota abundance (genus Coprococcus2 id.11302)	Sepsis	rs7964469	0.0421964	0.268097	0.874936
Gut microbiota abundance (genus Coprococcus2 id.11302)	Sepsis	rs7993585	-0.167852	0.250445	0.50272
Gut microbiota abundance (genus Coprococcus2 id.11302)	Sepsis	rs9426473	-0.513011	0.229704	0.0255257
Gut microbiota abundance (genus Dialister id.2183)	Sepsis (28 day death)	rs10085994	-0.758559	0.503019	0.131551
Gut microbiota abundance (genus Dialister id.2183)	Sepsis (28 day death)	rs10138457	0.197417	0.595141	0.740105
Gut microbiota abundance (genus Dialister id.2183)	Sepsis (28 day death)	rs1040411	-0.227125	0.620008	0.714122
Gut microbiota abundance (genus Dialister id.2183)	Sepsis (28 day death)	rs10862207	0.162085	0.62721	0.796081
Gut microbiota abundance (genus Dialister id.2183)	Sepsis (28 day death)	rs10938938	0.287332	0.548891	0.600643
Gut microbiota abundance (genus Dialister id.2183)	Sepsis (28 day death)	rs11071887	0.292441	0.567051	0.606048
Gut microbiota abundance (genus Dialister id.2183)	Sepsis (28 day death)	rs11133451	-0.267471	0.61985	0.666098
Gut microbiota abundance (genus Dialister id.2183)	Sepsis (28 day death)	rs11166701	-0.582351	0.510413	0.253895
Gut microbiota abundance (genus Dialister id.2183)	Sepsis (28 day death)	rs111975159	-0.610177	0.563454	0.278843
Gut microbiota abundance (genus Dialister id.2183)	Sepsis (28 day death)	rs11771071	-1.06574	0.635786	0.0936881
Gut microbiota abundance (genus Dialister id.2183)	Sepsis (28 day death)	rs1187217	-0.677271	0.610145	0.266992
Gut microbiota abundance (genus Dialister id.2183)	Sepsis (28 day death)	rs12467413	0.0339693	0.59214	0.954253
Gut microbiota abundance (genus Dialister id.2183)	Sepsis (28 day death)	rs12664876	-0.610386	0.64213	0.341826
Gut microbiota abundance (genus Dialister id.2183)	Sepsis (28 day death)	rs12741784	-0.48157	0.590887	0.415075
Gut microbiota abundance (genus Dialister id.2183)	Sepsis (28 day death)	rs1469952	-0.274771	0.634134	0.664796
Gut microbiota abundance (genus Dialister id.2183)	Sepsis (28 day death)	rs150864616	0.864992	0.571305	0.13001
Gut microbiota abundance (genus Dialister id.2183)	Sepsis (28 day death)	rs17040081	-1.01226	0.632932	0.109748
Gut microbiota abundance (genus Dialister id.2183)	Sepsis (28 day death)	rs17041323	-1.16527	0.676193	0.0848381
Gut microbiota abundance (genus Dialister id.2183)	Sepsis (28 day death)	rs17408225	0.378513	0.582962	0.516149
Gut microbiota abundance (genus Dialister id.2183)	Sepsis (28 day death)	rs1929522	-0.313309	0.594974	0.598477
Gut microbiota abundance (genus Dialister id.2183)	Sepsis (28 day death)	rs2005836	0.112798	0.571467	0.843528
Gut microbiota abundance (genus Dialister id.2183)	Sepsis (28 day death)	rs2127154	0.579722	0.6176	0.347901
Gut microbiota abundance (genus Dialister id.2183)	Sepsis (28 day death)	rs2297177	-0.146671	0.626606	0.814929
Gut microbiota abundance (genus Dialister id.2183)	Sepsis (28 day death)	rs2314294	0.457439	0.554411	0.40932
Gut microbiota abundance (genus Dialister id.2183)	Sepsis (28 day death)	rs241968	-0.322259	0.649379	0.619714
Gut microbiota abundance (genus Dialister id.2183)	Sepsis (28 day death)	rs2435610	-1.38133	0.571645	0.0156747
Gut microbiota abundance (genus Dialister id.2183)	Sepsis (28 day death)	rs245041	-0.816859	0.613065	0.182723
Gut microbiota abundance (genus Dialister id.2183)	Sepsis (28 day death)	rs3008367	0.0762799	0.612102	0.900825
Gut microbiota abundance (genus Dialister id.2183)	Sepsis (28 day death)	rs3010326	-0.543891	0.633633	0.390688
Gut microbiota abundance (genus Dialister id.2183)	Sepsis (28 day death)	rs4345121	0.734768	0.583214	0.20772
Gut microbiota abundance (genus Dialister id.2183)	Sepsis (28 day death)	rs4747450	-1.35508	0.568317	0.0171084
Gut microbiota abundance (genus Dialister id.2183)	Sepsis (28 day death)	rs4753063	0.0866417	0.564106	0.877932
Gut microbiota abundance (genus Dialister id.2183)	Sepsis (28 day death)	rs4852857	0.0756588	0.635776	0.905274
Gut microbiota abundance (genus Dialister id.2183)	Sepsis (28 day death)	rs4856886	0.0137863	0.611864	0.982024
Gut microbiota abundance (genus Dialister id.2183)	Sepsis (28 day death)	rs56698253	0.0193655	0.626131	0.975326
Gut microbiota abundance (genus Dialister id.2183)	Sepsis (28 day death)	rs56863864	-0.298322	0.623083	0.632092
Gut microbiota abundance (genus Dialister id.2183)	Sepsis (28 day death)	rs5752083	0.186619	0.633207	0.768207
Gut microbiota abundance (genus Dialister id.2183)	Sepsis (28 day death)	rs62051951	0.451843	0.604533	0.454807
Gut microbiota abundance (genus Dialister id.2183)	Sepsis (28 day death)	rs62257869	0.180518	0.513929	0.7254
Gut microbiota abundance (genus Dialister id.2183)	Sepsis (28 day death)	rs7207501	-1.31473	0.632733	0.0377228
Gut microbiota abundance (genus Dialister id.2183)	Sepsis (28 day death)	rs72759210	0.225825	0.601136	0.707167
Gut microbiota abundance (genus Dialister id.2183)	Sepsis (28 day death)	rs72817718	0.522341	0.627131	0.404898
Gut microbiota abundance (genus Dialister id.2183)	Sepsis (28 day death)	rs72835349	-0.713471	0.48481	0.141115
Gut microbiota abundance (genus Dialister id.2183)	Sepsis (28 day death)	rs75416973	0.34762	0.591667	0.556851
Gut microbiota abundance (genus Dialister id.2183)	Sepsis (28 day death)	rs7602649	0.00940779	0.589824	0.987274
Gut microbiota abundance (genus Dialister id.2183)	Sepsis (28 day death)	rs764177	-0.135923	0.594661	0.819202
Gut microbiota abundance (genus Dialister id.2183)	Sepsis (28 day death)	rs76680460	0.0187657	0.468764	0.968067
Gut microbiota abundance (genus Dialister id.2183)	Sepsis (28 day death)	rs76977942	-0.400566	0.433174	0.35511
Gut microbiota abundance (genus Dialister id.2183)	Sepsis (28 day death)	rs77961039	0.249559	0.603892	0.679422
Gut microbiota abundance (genus Dialister id.2183)	Sepsis (28 day death)	rs7944000	-0.848886	0.598991	0.156426
Gut microbiota abundance (genus Dialister id.2183)	Sepsis (28 day death)	rs8018614	-0.05729	0.650514	0.929822
Gut microbiota abundance (genus Dialister id.2183)	Sepsis (28 day death)	rs8050641	0.551721	0.604898	0.361722
Gut microbiota abundance (genus Dialister id.2183)	Sepsis (28 day death)	rs8105718	1.62808	0.663038	0.0140694
Gut microbiota abundance (genus Dialister id.2183)	Sepsis (28 day death)	rs9296170	0.18511	0.620938	0.765617
Gut microbiota abundance (genus Dialister id.2183)	Sepsis (28 day death)	rs9554744	-1.15584	0.563914	0.0403967
Gut microbiota abundance (genus Dorea id.1997)	Sepsis (28 day death)	rs10091701	-0.592131	0.728585	0.416382
Gut microbiota abundance (genus Dorea id.1997)	Sepsis (28 day death)	rs10461892	-0.45	0.715339	0.529302
Gut microbiota abundance (genus Dorea id.1997)	Sepsis (28 day death)	rs10947594	-1.41299	0.763208	0.0641144
Gut microbiota abundance (genus Dorea id.1997)	Sepsis (28 day death)	rs11150408	-0.466661	0.686823	0.496854
Gut microbiota abundance (genus Dorea id.1997)	Sepsis (28 day death)	rs111558614	-0.754385	0.675373	0.263999
Gut microbiota abundance (genus Dorea id.1997)	Sepsis (28 day death)	rs113571890	-0.43475	0.361624	0.22928
Gut microbiota abundance (genus Dorea id.1997)	Sepsis (28 day death)	rs116114492	-1.54985	0.671422	0.0209823
Gut microbiota abundance (genus Dorea id.1997)	Sepsis (28 day death)	rs11682663	-1.18663	0.723765	0.101105
Gut microbiota abundance (genus Dorea id.1997)	Sepsis (28 day death)	rs11696317	-1.97689	0.770736	0.0103194
Gut microbiota abundance (genus Dorea id.1997)	Sepsis (28 day death)	rs12005678	1.28214	0.580018	0.027069
Gut microbiota abundance (genus Dorea id.1997)	Sepsis (28 day death)	rs12105617	0.436619	0.712657	0.540099
Gut microbiota abundance (genus Dorea id.1997)	Sepsis (28 day death)	rs12307952	0.609681	0.7199	0.397053
Gut microbiota abundance (genus Dorea id.1997)	Sepsis (28 day death)	rs12334356	-1.14065	0.596198	0.0557206
Gut microbiota abundance (genus Dorea id.1997)	Sepsis (28 day death)	rs12537781	-0.670641	0.685206	0.327707
Gut microbiota abundance (genus Dorea id.1997)	Sepsis (28 day death)	rs12634859	-0.775306	0.712797	0.27673
Gut microbiota abundance (genus Dorea id.1997)	Sepsis (28 day death)	rs12825545	-0.600474	0.760019	0.429483
Gut microbiota abundance (genus Dorea id.1997)	Sepsis (28 day death)	rs13081369	0.79835	0.727559	0.272511
Gut microbiota abundance (genus Dorea id.1997)	Sepsis (28 day death)	rs13171719	-0.816436	0.772171	0.290363
Gut microbiota abundance (genus Dorea id.1997)	Sepsis (28 day death)	rs13279148	1.41816	0.641636	0.0270899
Gut microbiota abundance (genus Dorea id.1997)	Sepsis (28 day death)	rs1666653	-0.454934	0.758972	0.548901
Gut microbiota abundance (genus Dorea id.1997)	Sepsis (28 day death)	rs1899291	0.0959036	0.71498	0.893296
Gut microbiota abundance (genus Dorea id.1997)	Sepsis (28 day death)	rs2107559	-0.272432	0.780859	0.727174
Gut microbiota abundance (genus Dorea id.1997)	Sepsis (28 day death)	rs2247225	0.631454	0.431059	0.142951
Gut microbiota abundance (genus Dorea id.1997)	Sepsis (28 day death)	rs3005511	0.387732	0.685002	0.571373
Gut microbiota abundance (genus Dorea id.1997)	Sepsis (28 day death)	rs3093301	0.425955	0.775977	0.583055
Gut microbiota abundance (genus Dorea id.1997)	Sepsis (28 day death)	rs3211773	0.0773005	0.655003	0.906055
Gut microbiota abundance (genus Dorea id.1997)	Sepsis (28 day death)	rs34013382	1.62559	0.732676	0.0265072
Gut microbiota abundance (genus Dorea id.1997)	Sepsis (28 day death)	rs34577169	-0.774138	0.655212	0.237401
Gut microbiota abundance (genus Dorea id.1997)	Sepsis (28 day death)	rs34640416	-0.414035	0.751134	0.581487
Gut microbiota abundance (genus Dorea id.1997)	Sepsis (28 day death)	rs35140833	-0.824673	0.763962	0.280379
Gut microbiota abundance (genus Dorea id.1997)	Sepsis (28 day death)	rs35939386	0.101613	0.747506	0.891872
Gut microbiota abundance (genus Dorea id.1997)	Sepsis (28 day death)	rs3752849	0.459278	0.523558	0.380364
Gut microbiota abundance (genus Dorea id.1997)	Sepsis (28 day death)	rs3773647	-1.09717	0.755479	0.146423
Gut microbiota abundance (genus Dorea id.1997)	Sepsis (28 day death)	rs399109	-0.156642	0.578212	0.786463
Gut microbiota abundance (genus Dorea id.1997)	Sepsis (28 day death)	rs4074426	0.246828	0.722638	0.732678
Gut microbiota abundance (genus Dorea id.1997)	Sepsis (28 day death)	rs4234203	-0.238768	0.842765	0.776935
Gut microbiota abundance (genus Dorea id.1997)	Sepsis (28 day death)	rs4516864	-1.3142	0.73079	0.0721246
Gut microbiota abundance (genus Dorea id.1997)	Sepsis (28 day death)	rs4751671	0.043304	0.769497	0.955122
Gut microbiota abundance (genus Dorea id.1997)	Sepsis (28 day death)	rs4793307	-0.795951	0.661397	0.228807
Gut microbiota abundance (genus Dorea id.1997)	Sepsis (28 day death)	rs4888039	0.343912	0.759738	0.650785
Gut microbiota abundance (genus Dorea id.1997)	Sepsis (28 day death)	rs5016527	0.160604	0.773715	0.835561
Gut microbiota abundance (genus Dorea id.1997)	Sepsis (28 day death)	rs536007	-0.678123	0.705944	0.336758
Gut microbiota abundance (genus Dorea id.1997)	Sepsis (28 day death)	rs574104	-0.768647	0.715429	0.282649
Gut microbiota abundance (genus Dorea id.1997)	Sepsis (28 day death)	rs61844292	-0.129748	0.696228	0.852164
Gut microbiota abundance (genus Dorea id.1997)	Sepsis (28 day death)	rs62503162	-0.839113	0.603177	0.164178
Gut microbiota abundance (genus Dorea id.1997)	Sepsis (28 day death)	rs634904	0.107252	0.733008	0.883671
Gut microbiota abundance (genus Dorea id.1997)	Sepsis (28 day death)	rs6504345	0.464263	0.766815	0.544885
Gut microbiota abundance (genus Dorea id.1997)	Sepsis (28 day death)	rs66490379	0.208291	0.694644	0.76429
Gut microbiota abundance (genus Dorea id.1997)	Sepsis (28 day death)	rs6720975	-0.282731	0.763144	0.711023
Gut microbiota abundance (genus Dorea id.1997)	Sepsis (28 day death)	rs67905394	-0.998719	0.697997	0.152477
Gut microbiota abundance (genus Dorea id.1997)	Sepsis (28 day death)	rs6863418	0.965755	0.751293	0.198632
Gut microbiota abundance (genus Dorea id.1997)	Sepsis (28 day death)	rs6956297	-1.05623	0.817344	0.196262
Gut microbiota abundance (genus Dorea id.1997)	Sepsis (28 day death)	rs7251861	-0.15064	0.750153	0.840845
Gut microbiota abundance (genus Dorea id.1997)	Sepsis (28 day death)	rs72607721	-1.60854	0.774273	0.0377569
Gut microbiota abundance (genus Dorea id.1997)	Sepsis (28 day death)	rs72920817	0.535692	0.402697	0.183433
Gut microbiota abundance (genus Dorea id.1997)	Sepsis (28 day death)	rs73729431	-0.109467	0.526609	0.83533
Gut microbiota abundance (genus Dorea id.1997)	Sepsis (28 day death)	rs7457667	-0.663799	0.724123	0.359303
Gut microbiota abundance (genus Dorea id.1997)	Sepsis (28 day death)	rs757248	-0.537875	0.746832	0.471396
Gut microbiota abundance (genus Dorea id.1997)	Sepsis (28 day death)	rs76554760	0.0364142	0.550052	0.947218
Gut microbiota abundance (genus Dorea id.1997)	Sepsis (28 day death)	rs823361	-0.467465	0.73274	0.523494
Gut microbiota abundance (genus Dorea id.1997)	Sepsis (28 day death)	rs951826	-0.609716	0.723238	0.399208
Gut microbiota abundance (genus Enterorhabdus id.820)	Sepsis	rs10098492	-0.0405119	0.181272	0.823156
Gut microbiota abundance (genus Enterorhabdus id.820)	Sepsis	rs1013346	-0.00717504	0.193199	0.970375
Gut microbiota abundance (genus Enterorhabdus id.820)	Sepsis	rs10242782	0.289784	0.182309	0.111942
Gut microbiota abundance (genus Enterorhabdus id.820)	Sepsis	rs10932015	0.270998	0.206915	0.190295
Gut microbiota abundance (genus Enterorhabdus id.820)	Sepsis	rs114731706	0.0952701	0.163066	0.559058
Gut microbiota abundance (genus Enterorhabdus id.820)	Sepsis	rs115981379	0.227498	0.192915	0.238293
Gut microbiota abundance (genus Enterorhabdus id.820)	Sepsis	rs11698843	0.296808	0.174393	0.0887657
Gut microbiota abundance (genus Enterorhabdus id.820)	Sepsis	rs11874592	-0.0522034	0.195736	0.789698
Gut microbiota abundance (genus Enterorhabdus id.820)	Sepsis	rs12039756	-0.028001	0.193574	0.884985
Gut microbiota abundance (genus Enterorhabdus id.820)	Sepsis	rs12550437	0.0618781	0.206737	0.764705
Gut microbiota abundance (genus Enterorhabdus id.820)	Sepsis	rs12677331	0.0796588	0.199989	0.690398
Gut microbiota abundance (genus Enterorhabdus id.820)	Sepsis	rs12984420	-0.171884	0.210732	0.414698
Gut microbiota abundance (genus Enterorhabdus id.820)	Sepsis	rs13384420	0.166136	0.210137	0.429174
Gut microbiota abundance (genus Enterorhabdus id.820)	Sepsis	rs1433078	0.0290164	0.197589	0.883249
Gut microbiota abundance (genus Enterorhabdus id.820)	Sepsis	rs16863336	0.204804	0.203559	0.31436
Gut microbiota abundance (genus Enterorhabdus id.820)	Sepsis	rs1924543	0.00221454	0.215041	0.991783
Gut microbiota abundance (genus Enterorhabdus id.820)	Sepsis	rs192842	0.174853	0.204239	0.391932
Gut microbiota abundance (genus Enterorhabdus id.820)	Sepsis	rs2051957	0.215794	0.185812	0.245498
Gut microbiota abundance (genus Enterorhabdus id.820)	Sepsis	rs2275404	-0.0526841	0.218415	0.809391
Gut microbiota abundance (genus Enterorhabdus id.820)	Sepsis	rs3017103	0.224897	0.181781	0.216016
Gut microbiota abundance (genus Enterorhabdus id.820)	Sepsis	rs3111276	0.0462492	0.206293	0.822608
Gut microbiota abundance (genus Enterorhabdus id.820)	Sepsis	rs34964522	0.174	0.19515	0.372595
Gut microbiota abundance (genus Enterorhabdus id.820)	Sepsis	rs4598489	-0.0109818	0.221801	0.960511
Gut microbiota abundance (genus Enterorhabdus id.820)	Sepsis	rs4698910	0.152162	0.197939	0.442052
Gut microbiota abundance (genus Enterorhabdus id.820)	Sepsis	rs4868095	0.156798	0.199916	0.432852
Gut microbiota abundance (genus Enterorhabdus id.820)	Sepsis	rs56298575	-0.00928247	0.201579	0.963271
Gut microbiota abundance (genus Enterorhabdus id.820)	Sepsis	rs62026487	0.448055	0.209915	0.032805
Gut microbiota abundance (genus Enterorhabdus id.820)	Sepsis	rs6589864	-0.219216	0.181813	0.227925
Gut microbiota abundance (genus Enterorhabdus id.820)	Sepsis	rs72690303	0.241964	0.185365	0.191777
Gut microbiota abundance (genus Enterorhabdus id.820)	Sepsis	rs72766476	-0.0106572	0.19956	0.95741
Gut microbiota abundance (genus Enterorhabdus id.820)	Sepsis	rs7299682	0.305437	0.204794	0.135848
Gut microbiota abundance (genus Enterorhabdus id.820)	Sepsis	rs73331712	-0.129079	0.123643	0.296503
Gut microbiota abundance (genus Enterorhabdus id.820)	Sepsis	rs73888856	0.107522	0.189624	0.570697
Gut microbiota abundance (genus Enterorhabdus id.820)	Sepsis	rs7506696	-0.0175657	0.203282	0.93114
Gut microbiota abundance (genus Enterorhabdus id.820)	Sepsis	rs76308092	0.0751322	0.208983	0.719211
Gut microbiota abundance (genus Enterorhabdus id.820)	Sepsis	rs7741108	-0.361566	0.203555	0.0756902
Gut microbiota abundance (genus Enterorhabdus id.820)	Sepsis	rs77655283	0.1471	0.196641	0.454423
Gut microbiota abundance (genus Enterorhabdus id.820)	Sepsis	rs8034865	0.379635	0.202721	0.0611108
Gut microbiota abundance (genus Enterorhabdus id.820)	Sepsis	rs876796	0.0372201	0.200361	0.852629
Gut microbiota abundance (genus Enterorhabdus id.820)	Sepsis	rs9303514	-0.278985	0.214223	0.192811
Gut microbiota abundance (genus Erysipelotrichaceae UCG003 id.11384)	Sepsis (28 day death in Critical Care)	rs12747505	1.45812	1.51935	0.337205
Gut microbiota abundance (genus Erysipelotrichaceae UCG003 id.11384)	Sepsis (28 day death in Critical Care)	rs2881064	5.58189	1.67285	0.000847592
Gut microbiota abundance (genus Erysipelotrichaceae UCG003 id.11384)	Sepsis (28 day death in Critical Care)	rs75949021	0.52506	1.03183	0.610849
Gut microbiota abundance (genus Erysipelotrichaceae UCG003 id.11384)	Sepsis (28 day death in Critical Care)	rs7595136	0.17899	2.03491	0.929909
Gut microbiota abundance (genus Escherichia Shigella id.3504)	Sepsis (28 day death)	rs10120372	-0.113917	0.659695	0.862902
Gut microbiota abundance (genus Escherichia Shigella id.3504)	Sepsis (28 day death)	rs10163905	-0.253908	0.678489	0.708236
Gut microbiota abundance (genus Escherichia Shigella id.3504)	Sepsis (28 day death)	rs10173353	-0.100449	0.62005	0.871305
Gut microbiota abundance (genus Escherichia Shigella id.3504)	Sepsis (28 day death)	rs10735031	-0.150427	0.618593	0.807869
Gut microbiota abundance (genus Escherichia Shigella id.3504)	Sepsis (28 day death)	rs11001702	0.216943	0.69474	0.754839
Gut microbiota abundance (genus Escherichia Shigella id.3504)	Sepsis (28 day death)	rs11061247	-0.24687	0.57474	0.667536
Gut microbiota abundance (genus Escherichia Shigella id.3504)	Sepsis (28 day death)	rs11071716	0.186346	0.69629	0.788987
Gut microbiota abundance (genus Escherichia Shigella id.3504)	Sepsis (28 day death)	rs11178487	0.0776918	0.607013	0.898157
Gut microbiota abundance (genus Escherichia Shigella id.3504)	Sepsis (28 day death)	rs112767262	-0.489183	0.584929	0.402979
Gut microbiota abundance (genus Escherichia Shigella id.3504)	Sepsis (28 day death)	rs113127095	0.339572	0.465231	0.465451
Gut microbiota abundance (genus Escherichia Shigella id.3504)	Sepsis (28 day death)	rs113513883	0.556831	0.414293	0.178932
Gut microbiota abundance (genus Escherichia Shigella id.3504)	Sepsis (28 day death)	rs1154904	-0.957843	0.546174	0.0794763
Gut microbiota abundance (genus Escherichia Shigella id.3504)	Sepsis (28 day death)	rs11555737	0.361821	0.591167	0.540507
Gut microbiota abundance (genus Escherichia Shigella id.3504)	Sepsis (28 day death)	rs11727303	-0.42174	0.664684	0.525757
Gut microbiota abundance (genus Escherichia Shigella id.3504)	Sepsis (28 day death)	rs11812909	-0.292057	0.646133	0.651264
Gut microbiota abundance (genus Escherichia Shigella id.3504)	Sepsis (28 day death)	rs11851356	-0.230743	0.603734	0.702318
Gut microbiota abundance (genus Escherichia Shigella id.3504)	Sepsis (28 day death)	rs118526	-1.27949	0.571976	0.0252881
Gut microbiota abundance (genus Escherichia Shigella id.3504)	Sepsis (28 day death)	rs11893260	-0.97867	0.636322	0.124046
Gut microbiota abundance (genus Escherichia Shigella id.3504)	Sepsis (28 day death)	rs1229492	-0.0477793	0.62392	0.938958
Gut microbiota abundance (genus Escherichia Shigella id.3504)	Sepsis (28 day death)	rs1261980	0.212361	0.596146	0.721674
Gut microbiota abundance (genus Escherichia Shigella id.3504)	Sepsis (28 day death)	rs12628344	-0.168639	0.62751	0.788127
Gut microbiota abundance (genus Escherichia Shigella id.3504)	Sepsis (28 day death)	rs12640250	-1.49931	0.625015	0.0164473
Gut microbiota abundance (genus Escherichia Shigella id.3504)	Sepsis (28 day death)	rs13011007	0.142841	0.66359	0.829568
Gut microbiota abundance (genus Escherichia Shigella id.3504)	Sepsis (28 day death)	rs13019074	-0.874831	0.589511	0.13781
Gut microbiota abundance (genus Escherichia Shigella id.3504)	Sepsis (28 day death)	rs142912232	-0.29479	0.379934	0.43781
Gut microbiota abundance (genus Escherichia Shigella id.3504)	Sepsis (28 day death)	rs16926886	-0.740687	0.61288	0.226841
Gut microbiota abundance (genus Escherichia Shigella id.3504)	Sepsis (28 day death)	rs17740794	0.462193	0.572974	0.419864
Gut microbiota abundance (genus Escherichia Shigella id.3504)	Sepsis (28 day death)	rs1952010	0.181948	0.670148	0.786003
Gut microbiota abundance (genus Escherichia Shigella id.3504)	Sepsis (28 day death)	rs2374342	0.54886	0.618176	0.374611
Gut microbiota abundance (genus Escherichia Shigella id.3504)	Sepsis (28 day death)	rs2798105	-0.310698	0.565816	0.582927
Gut microbiota abundance (genus Escherichia Shigella id.3504)	Sepsis (28 day death)	rs4704722	-0.148545	0.642129	0.817057
Gut microbiota abundance (genus Escherichia Shigella id.3504)	Sepsis (28 day death)	rs4731451	-0.628396	0.571729	0.271718
Gut microbiota abundance (genus Escherichia Shigella id.3504)	Sepsis (28 day death)	rs4939773	-0.190026	0.640168	0.76659
Gut microbiota abundance (genus Escherichia Shigella id.3504)	Sepsis (28 day death)	rs55901970	-0.9956	0.650362	0.125809
Gut microbiota abundance (genus Escherichia Shigella id.3504)	Sepsis (28 day death)	rs569786	-0.214972	0.620469	0.728992
Gut microbiota abundance (genus Escherichia Shigella id.3504)	Sepsis (28 day death)	rs57024273	-0.387633	0.590228	0.51134
Gut microbiota abundance (genus Escherichia Shigella id.3504)	Sepsis (28 day death)	rs592299	-1.25039	0.566206	0.0272193
Gut microbiota abundance (genus Escherichia Shigella id.3504)	Sepsis (28 day death)	rs6018981	0.0876031	0.613729	0.886496
Gut microbiota abundance (genus Escherichia Shigella id.3504)	Sepsis (28 day death)	rs62248065	0.407334	0.4935	0.409146
Gut microbiota abundance (genus Escherichia Shigella id.3504)	Sepsis (28 day death)	rs7117567	-0.436846	0.654905	0.504749
Gut microbiota abundance (genus Escherichia Shigella id.3504)	Sepsis (28 day death)	rs7218595	-0.409234	0.578335	0.479189
Gut microbiota abundance (genus Escherichia Shigella id.3504)	Sepsis (28 day death)	rs726017	-0.892692	0.61148	0.144321
Gut microbiota abundance (genus Escherichia Shigella id.3504)	Sepsis (28 day death)	rs72711281	-0.70089	0.444813	0.115096
Gut microbiota abundance (genus Escherichia Shigella id.3504)	Sepsis (28 day death)	rs72873982	0.673421	0.608845	0.268699
Gut microbiota abundance (genus Escherichia Shigella id.3504)	Sepsis (28 day death)	rs731131	-0.204489	0.62948	0.745291
Gut microbiota abundance (genus Escherichia Shigella id.3504)	Sepsis (28 day death)	rs73208162	0.714564	0.551702	0.195252
Gut microbiota abundance (genus Escherichia Shigella id.3504)	Sepsis (28 day death)	rs74608082	0.403658	0.585087	0.49025
Gut microbiota abundance (genus Escherichia Shigella id.3504)	Sepsis (28 day death)	rs76141197	-0.532541	0.548467	0.331566
Gut microbiota abundance (genus Escherichia Shigella id.3504)	Sepsis (28 day death)	rs7840412	-0.0248474	0.628209	0.96845
Gut microbiota abundance (genus Escherichia Shigella id.3504)	Sepsis (28 day death)	rs922773	0.333717	0.598298	0.576996
Gut microbiota abundance (genus Escherichia Shigella id.3504)	Sepsis (28 day death)	rs9732427	0.854703	0.605369	0.157988
Gut microbiota abundance (genus Eubacterium nodatum group id.11297)	Sepsis (Critical Care)	rs10263623	0.0911528	0.331908	0.783599
Gut microbiota abundance (genus Eubacterium nodatum group id.11297)	Sepsis (Critical Care)	rs10830056	-0.131266	0.374927	0.726255
Gut microbiota abundance (genus Eubacterium nodatum group id.11297)	Sepsis (Critical Care)	rs11006576	0.4108	0.360141	0.254009
Gut microbiota abundance (genus Eubacterium nodatum group id.11297)	Sepsis (Critical Care)	rs11115189	0.118514	0.378442	0.754157
Gut microbiota abundance (genus Eubacterium nodatum group id.11297)	Sepsis (Critical Care)	rs113363213	0.0618244	0.357982	0.862885
Gut microbiota abundance (genus Eubacterium nodatum group id.11297)	Sepsis (Critical Care)	rs113893692	0.231804	0.331801	0.484786
Gut microbiota abundance (genus Eubacterium nodatum group id.11297)	Sepsis (Critical Care)	rs11729680	-0.0200934	0.375378	0.957311
Gut microbiota abundance (genus Eubacterium nodatum group id.11297)	Sepsis (Critical Care)	rs11854513	0.347391	0.388701	0.37147
Gut microbiota abundance (genus Eubacterium nodatum group id.11297)	Sepsis (Critical Care)	rs11904341	0.313859	0.396552	0.42867
Gut microbiota abundance (genus Eubacterium nodatum group id.11297)	Sepsis (Critical Care)	rs1193319	0.574423	0.384366	0.135053
Gut microbiota abundance (genus Eubacterium nodatum group id.11297)	Sepsis (Critical Care)	rs12424620	-0.718594	0.365781	0.0494667
Gut microbiota abundance (genus Eubacterium nodatum group id.11297)	Sepsis (Critical Care)	rs12582713	0.348627	0.386627	0.367209
Gut microbiota abundance (genus Eubacterium nodatum group id.11297)	Sepsis (Critical Care)	rs12797925	0.301897	0.372728	0.41796
Gut microbiota abundance (genus Eubacterium nodatum group id.11297)	Sepsis (Critical Care)	rs12946316	0.126089	0.375173	0.736809
Gut microbiota abundance (genus Eubacterium nodatum group id.11297)	Sepsis (Critical Care)	rs13069706	-0.20819	0.362252	0.565486
Gut microbiota abundance (genus Eubacterium nodatum group id.11297)	Sepsis (Critical Care)	rs1402912	0.800493	0.381247	0.035758
Gut microbiota abundance (genus Eubacterium nodatum group id.11297)	Sepsis (Critical Care)	rs147782350	-0.534042	0.395121	0.176506
Gut microbiota abundance (genus Eubacterium nodatum group id.11297)	Sepsis (Critical Care)	rs173839	0.235395	0.376502	0.531829
Gut microbiota abundance (genus Eubacterium nodatum group id.11297)	Sepsis (Critical Care)	rs318623	0.243909	0.379782	0.520721
Gut microbiota abundance (genus Eubacterium nodatum group id.11297)	Sepsis (Critical Care)	rs34297067	0.0961537	0.292383	0.74226
Gut microbiota abundance (genus Eubacterium nodatum group id.11297)	Sepsis (Critical Care)	rs3741719	0.462426	0.396286	0.243251
Gut microbiota abundance (genus Eubacterium nodatum group id.11297)	Sepsis (Critical Care)	rs3793960	0.786585	0.366157	0.0316963
Gut microbiota abundance (genus Eubacterium nodatum group id.11297)	Sepsis (Critical Care)	rs3818084	0.928824	0.37792	0.013982
Gut microbiota abundance (genus Eubacterium nodatum group id.11297)	Sepsis (Critical Care)	rs432803	-0.0712526	0.39277	0.856046
Gut microbiota abundance (genus Eubacterium nodatum group id.11297)	Sepsis (Critical Care)	rs4699863	0.851823	0.376986	0.0238484
Gut microbiota abundance (genus Eubacterium nodatum group id.11297)	Sepsis (Critical Care)	rs58157973	-0.260713	0.378695	0.491169
Gut microbiota abundance (genus Eubacterium nodatum group id.11297)	Sepsis (Critical Care)	rs61841040	-0.355915	0.340418	0.295781
Gut microbiota abundance (genus Eubacterium nodatum group id.11297)	Sepsis (Critical Care)	rs637992	0.0702195	0.368939	0.849052
Gut microbiota abundance (genus Eubacterium nodatum group id.11297)	Sepsis (Critical Care)	rs67711973	0.181069	0.398984	0.649954
Gut microbiota abundance (genus Eubacterium nodatum group id.11297)	Sepsis (Critical Care)	rs6818880	0.518872	0.360205	0.149728
Gut microbiota abundance (genus Eubacterium nodatum group id.11297)	Sepsis (Critical Care)	rs6839574	-0.0344713	0.377535	0.927249
Gut microbiota abundance (genus Eubacterium nodatum group id.11297)	Sepsis (Critical Care)	rs6850492	-0.354817	0.36803	0.334997
Gut microbiota abundance (genus Eubacterium nodatum group id.11297)	Sepsis (Critical Care)	rs72756463	-1.10214	0.410582	0.00726756
Gut microbiota abundance (genus Eubacterium nodatum group id.11297)	Sepsis (Critical Care)	rs73202236	0.0587542	0.364926	0.872091
Gut microbiota abundance (genus Eubacterium nodatum group id.11297)	Sepsis (Critical Care)	rs73490728	0.340092	0.387616	0.380273
Gut microbiota abundance (genus Eubacterium nodatum group id.11297)	Sepsis (Critical Care)	rs7524865	-0.218025	0.387068	0.573249
Gut microbiota abundance (genus Eubacterium nodatum group id.11297)	Sepsis (Critical Care)	rs7552589	0.664354	0.392447	0.090484
Gut microbiota abundance (genus Eubacterium nodatum group id.11297)	Sepsis (Critical Care)	rs7577798	-0.00639587	0.386174	0.986786
Gut microbiota abundance (genus Eubacterium nodatum group id.11297)	Sepsis (Critical Care)	rs765400	0.325362	0.375667	0.386439
Gut microbiota abundance (genus Eubacterium nodatum group id.11297)	Sepsis (Critical Care)	rs76710787	-0.0454503	0.374772	0.903474
Gut microbiota abundance (genus Eubacterium nodatum group id.11297)	Sepsis (Critical Care)	rs77442822	-0.674535	0.376873	0.0734825
Gut microbiota abundance (genus Eubacterium nodatum group id.11297)	Sepsis (Critical Care)	rs77910827	-0.338095	0.326419	0.300309
Gut microbiota abundance (genus Eubacterium nodatum group id.11297)	Sepsis (Critical Care)	rs7827125	-0.272408	0.359136	0.448146
Gut microbiota abundance (genus Eubacterium nodatum group id.11297)	Sepsis (Critical Care)	rs7880204	0.933155	0.355334	0.00863612
Gut microbiota abundance (genus Eubacterium nodatum group id.11297)	Sepsis (Critical Care)	rs79369575	-0.173703	0.382801	0.649996
Gut microbiota abundance (genus Eubacterium nodatum group id.11297)	Sepsis (Critical Care)	rs907121	0.13633	0.400379	0.733479
Gut microbiota abundance (genus Eubacterium nodatum group id.11297)	Sepsis (Critical Care)	rs9306176	-0.0586838	0.369937	0.873959
Gut microbiota abundance (genus Eubacterium nodatum group id.11297)	Sepsis (Critical Care)	rs9372051	0.621866	0.392531	0.113138
Gut microbiota abundance (genus Eubacterium nodatum group id.11297)	Sepsis (Critical Care)	rs9425984	-0.170602	0.356808	0.632554
Gut microbiota abundance (genus Eubacterium ventriosum group id.11341)	Sepsis (Critical Care)	rs10739171	-0.288045	0.804452	0.720296
Gut microbiota abundance (genus Eubacterium ventriosum group id.11341)	Sepsis (Critical Care)	rs113359686	-0.21715	0.803613	0.786994
Gut microbiota abundance (genus Eubacterium ventriosum group id.11341)	Sepsis (Critical Care)	rs113859983	0.668795	0.769613	0.384846
Gut microbiota abundance (genus Eubacterium ventriosum group id.11341)	Sepsis (Critical Care)	rs11617697	-0.811195	0.627492	0.196095
Gut microbiota abundance (genus Eubacterium ventriosum group id.11341)	Sepsis (Critical Care)	rs11631442	0.147089	0.812689	0.856375
Gut microbiota abundance (genus Eubacterium ventriosum group id.11341)	Sepsis (Critical Care)	rs12334857	-0.733724	0.764626	0.337264
Gut microbiota abundance (genus Eubacterium ventriosum group id.11341)	Sepsis (Critical Care)	rs12359101	-0.0473416	0.833137	0.954686
Gut microbiota abundance (genus Eubacterium ventriosum group id.11341)	Sepsis (Critical Care)	rs12435570	2.19678	0.782461	0.00499233
Gut microbiota abundance (genus Eubacterium ventriosum group id.11341)	Sepsis (Critical Care)	rs12508799	-0.361192	0.766889	0.637652
Gut microbiota abundance (genus Eubacterium ventriosum group id.11341)	Sepsis (Critical Care)	rs12964517	0.635142	0.714793	0.374236
Gut microbiota abundance (genus Eubacterium ventriosum group id.11341)	Sepsis (Critical Care)	rs13082419	0.212775	0.754892	0.77805
Gut microbiota abundance (genus Eubacterium ventriosum group id.11341)	Sepsis (Critical Care)	rs1613279	1.09387	0.699692	0.117968
Gut microbiota abundance (genus Eubacterium ventriosum group id.11341)	Sepsis (Critical Care)	rs16884680	0.496764	0.739467	0.50172
Gut microbiota abundance (genus Eubacterium ventriosum group id.11341)	Sepsis (Critical Care)	rs17116707	1.25066	0.78252	0.109987
Gut microbiota abundance (genus Eubacterium ventriosum group id.11341)	Sepsis (Critical Care)	rs1900325	-0.702494	0.844311	0.40539
Gut microbiota abundance (genus Eubacterium ventriosum group id.11341)	Sepsis (Critical Care)	rs1959166	-0.764876	0.813209	0.346928
Gut microbiota abundance (genus Eubacterium ventriosum group id.11341)	Sepsis (Critical Care)	rs2276591	0.158954	0.806788	0.843811
Gut microbiota abundance (genus Eubacterium ventriosum group id.11341)	Sepsis (Critical Care)	rs2582404	-1.96309	0.820163	0.0166867
Gut microbiota abundance (genus Eubacterium ventriosum group id.11341)	Sepsis (Critical Care)	rs28547259	0.103638	0.809201	0.89809
Gut microbiota abundance (genus Eubacterium ventriosum group id.11341)	Sepsis (Critical Care)	rs2957397	-0.159632	0.826467	0.846842
Gut microbiota abundance (genus Eubacterium ventriosum group id.11341)	Sepsis (Critical Care)	rs34504550	0.934966	0.692239	0.176811
Gut microbiota abundance (genus Eubacterium ventriosum group id.11341)	Sepsis (Critical Care)	rs34906	0.673511	0.844758	0.425287
Gut microbiota abundance (genus Eubacterium ventriosum group id.11341)	Sepsis (Critical Care)	rs35179274	-0.813506	0.739416	0.271245
Gut microbiota abundance (genus Eubacterium ventriosum group id.11341)	Sepsis (Critical Care)	rs3809430	1.65333	0.737148	0.0249047
Gut microbiota abundance (genus Eubacterium ventriosum group id.11341)	Sepsis (Critical Care)	rs4718570	0.190165	0.796813	0.811371
Gut microbiota abundance (genus Eubacterium ventriosum group id.11341)	Sepsis (Critical Care)	rs4725006	-0.109442	0.774644	0.887648
Gut microbiota abundance (genus Eubacterium ventriosum group id.11341)	Sepsis (Critical Care)	rs4770423	1.33484	0.744468	0.0729708
Gut microbiota abundance (genus Eubacterium ventriosum group id.11341)	Sepsis (Critical Care)	rs4839608	0.0820793	0.807257	0.919013
Gut microbiota abundance (genus Eubacterium ventriosum group id.11341)	Sepsis (Critical Care)	rs500202	-0.0689144	0.788164	0.930324
Gut microbiota abundance (genus Eubacterium ventriosum group id.11341)	Sepsis (Critical Care)	rs58074807	-0.0864802	0.813943	0.915385
Gut microbiota abundance (genus Eubacterium ventriosum group id.11341)	Sepsis (Critical Care)	rs58657383	0.0622931	0.68381	0.927415
Gut microbiota abundance (genus Eubacterium ventriosum group id.11341)	Sepsis (Critical Care)	rs59062927	0.653195	0.732846	0.372761
Gut microbiota abundance (genus Eubacterium ventriosum group id.11341)	Sepsis (Critical Care)	rs62108694	-1.62776	0.820269	0.0472089
Gut microbiota abundance (genus Eubacterium ventriosum group id.11341)	Sepsis (Critical Care)	rs62420280	1.99923	0.794557	0.0118643
Gut microbiota abundance (genus Eubacterium ventriosum group id.11341)	Sepsis (Critical Care)	rs62458141	-0.66567	0.800143	0.405444
Gut microbiota abundance (genus Eubacterium ventriosum group id.11341)	Sepsis (Critical Care)	rs66746423	0.53572	0.745471	0.472367
Gut microbiota abundance (genus Eubacterium ventriosum group id.11341)	Sepsis (Critical Care)	rs6704822	-0.963742	0.765284	0.207913
Gut microbiota abundance (genus Eubacterium ventriosum group id.11341)	Sepsis (Critical Care)	rs6791216	0.503116	0.778801	0.518271
Gut microbiota abundance (genus Eubacterium ventriosum group id.11341)	Sepsis (Critical Care)	rs6977696	0.0539685	0.83039	0.948181
Gut microbiota abundance (genus Eubacterium ventriosum group id.11341)	Sepsis (Critical Care)	rs72783037	0.857937	0.745155	0.249587
Gut microbiota abundance (genus Eubacterium ventriosum group id.11341)	Sepsis (Critical Care)	rs73189783	-0.239331	0.79937	0.764636
Gut microbiota abundance (genus Eubacterium ventriosum group id.11341)	Sepsis (Critical Care)	rs73249008	0.793827	0.766914	0.300626
Gut microbiota abundance (genus Eubacterium ventriosum group id.11341)	Sepsis (Critical Care)	rs73615400	-0.0716423	0.728308	0.92164
Gut microbiota abundance (genus Eubacterium ventriosum group id.11341)	Sepsis (Critical Care)	rs73849225	0.331378	0.812675	0.683449
Gut microbiota abundance (genus Eubacterium ventriosum group id.11341)	Sepsis (Critical Care)	rs76457421	0.352557	0.544561	0.517363
Gut microbiota abundance (genus Eubacterium ventriosum group id.11341)	Sepsis (Critical Care)	rs7648235	0.63731	0.835444	0.445559
Gut microbiota abundance (genus Eubacterium ventriosum group id.11341)	Sepsis (Critical Care)	rs773918	1.58301	0.824783	0.0549464
Gut microbiota abundance (genus Eubacterium ventriosum group id.11341)	Sepsis (Critical Care)	rs77423447	0.318959	0.753551	0.672095
Gut microbiota abundance (genus Eubacterium ventriosum group id.11341)	Sepsis (Critical Care)	rs7838596	1.02891	0.847286	0.22461
Gut microbiota abundance (genus Eubacterium ventriosum group id.11341)	Sepsis (Critical Care)	rs7873530	0.704177	0.847628	0.406108
Gut microbiota abundance (genus Eubacterium ventriosum group id.11341)	Sepsis (Critical Care)	rs7918332	-0.933888	0.765549	0.222505
Gut microbiota abundance (genus Eubacterium ventriosum group id.11341)	Sepsis (Critical Care)	rs7980515	-0.25071	0.830157	0.76265
Gut microbiota abundance (genus Eubacterium ventriosum group id.11341)	Sepsis (Critical Care)	rs876734	-0.520181	0.739189	0.481608
Gut microbiota abundance (genus Eubacterium ventriosum group id.11341)	Sepsis (Critical Care)	rs919996	0.986201	0.460245	0.0321314
Gut microbiota abundance (genus Eubacterium ventriosum group id.11341)	Sepsis (Critical Care)	rs9357493	-0.669523	0.799963	0.402625
Gut microbiota abundance (genus Eubacterium ventriosum group id.11341)	Sepsis (28 day death)	rs10739171	0.461696	0.683878	0.499602
Gut microbiota abundance (genus Eubacterium ventriosum group id.11341)	Sepsis (28 day death)	rs113359686	-1.04749	0.682584	0.124883
Gut microbiota abundance (genus Eubacterium ventriosum group id.11341)	Sepsis (28 day death)	rs113859983	0.843461	0.654205	0.197297
Gut microbiota abundance (genus Eubacterium ventriosum group id.11341)	Sepsis (28 day death)	rs11617697	0.0476058	0.539267	0.929655
Gut microbiota abundance (genus Eubacterium ventriosum group id.11341)	Sepsis (28 day death)	rs11631442	0.261081	0.688303	0.704457
Gut microbiota abundance (genus Eubacterium ventriosum group id.11341)	Sepsis (28 day death)	rs12334857	-0.971753	0.648872	0.134237
Gut microbiota abundance (genus Eubacterium ventriosum group id.11341)	Sepsis (28 day death)	rs12359101	-1.02214	0.708917	0.149348
Gut microbiota abundance (genus Eubacterium ventriosum group id.11341)	Sepsis (28 day death)	rs12435570	-0.740461	0.665068	0.265553
Gut microbiota abundance (genus Eubacterium ventriosum group id.11341)	Sepsis (28 day death)	rs12508799	-0.928409	0.650341	0.153415
Gut microbiota abundance (genus Eubacterium ventriosum group id.11341)	Sepsis (28 day death)	rs12964517	-0.0153199	0.608224	0.979905
Gut microbiota abundance (genus Eubacterium ventriosum group id.11341)	Sepsis (28 day death)	rs13082419	-0.0386146	0.643005	0.952113
Gut microbiota abundance (genus Eubacterium ventriosum group id.11341)	Sepsis (28 day death)	rs1613279	-0.457327	0.594415	0.441672
Gut microbiota abundance (genus Eubacterium ventriosum group id.11341)	Sepsis (28 day death)	rs16884680	0.130308	0.631534	0.836528
Gut microbiota abundance (genus Eubacterium ventriosum group id.11341)	Sepsis (28 day death)	rs17116707	0.645582	0.670027	0.335288
Gut microbiota abundance (genus Eubacterium ventriosum group id.11341)	Sepsis (28 day death)	rs1900325	-0.224416	0.716807	0.754222
Gut microbiota abundance (genus Eubacterium ventriosum group id.11341)	Sepsis (28 day death)	rs1959166	-1.20775	0.692001	0.0809329
Gut microbiota abundance (genus Eubacterium ventriosum group id.11341)	Sepsis (28 day death)	rs2276591	1.47345	0.687792	0.0321706
Gut microbiota abundance (genus Eubacterium ventriosum group id.11341)	Sepsis (28 day death)	rs2582404	-1.33564	0.69855	0.0558738
Gut microbiota abundance (genus Eubacterium ventriosum group id.11341)	Sepsis (28 day death)	rs28547259	-0.778868	0.685862	0.256122
Gut microbiota abundance (genus Eubacterium ventriosum group id.11341)	Sepsis (28 day death)	rs2957397	0.32037	0.704172	0.649138
Gut microbiota abundance (genus Eubacterium ventriosum group id.11341)	Sepsis (28 day death)	rs34504550	-0.772918	0.588423	0.189001
Gut microbiota abundance (genus Eubacterium ventriosum group id.11341)	Sepsis (28 day death)	rs34906	0.393774	0.718364	0.583587
Gut microbiota abundance (genus Eubacterium ventriosum group id.11341)	Sepsis (28 day death)	rs35179274	-1.15915	0.629729	0.0656643
Gut microbiota abundance (genus Eubacterium ventriosum group id.11341)	Sepsis (28 day death)	rs3809430	0.131631	0.626804	0.833665
Gut microbiota abundance (genus Eubacterium ventriosum group id.11341)	Sepsis (28 day death)	rs4718570	-0.0622581	0.678047	0.926841
Gut microbiota abundance (genus Eubacterium ventriosum group id.11341)	Sepsis (28 day death)	rs4725006	0.629514	0.660545	0.340579
Gut microbiota abundance (genus Eubacterium ventriosum group id.11341)	Sepsis (28 day death)	rs4770423	0.747034	0.635302	0.239646
Gut microbiota abundance (genus Eubacterium ventriosum group id.11341)	Sepsis (28 day death)	rs4839608	-0.531727	0.686563	0.438649
Gut microbiota abundance (genus Eubacterium ventriosum group id.11341)	Sepsis (28 day death)	rs500202	0.397279	0.669904	0.553156
Gut microbiota abundance (genus Eubacterium ventriosum group id.11341)	Sepsis (28 day death)	rs58074807	-0.144703	0.691743	0.834303
Gut microbiota abundance (genus Eubacterium ventriosum group id.11341)	Sepsis (28 day death)	rs58657383	0.00808492	0.585273	0.988978
Gut microbiota abundance (genus Eubacterium ventriosum group id.11341)	Sepsis (28 day death)	rs59062927	0.280174	0.622074	0.652431
Gut microbiota abundance (genus Eubacterium ventriosum group id.11341)	Sepsis (28 day death)	rs62108694	-1.50172	0.69725	0.0312576
Gut microbiota abundance (genus Eubacterium ventriosum group id.11341)	Sepsis (28 day death)	rs62420280	0.724491	0.677911	0.2852
Gut microbiota abundance (genus Eubacterium ventriosum group id.11341)	Sepsis (28 day death)	rs62458141	1.27097	0.678651	0.0610985
Gut microbiota abundance (genus Eubacterium ventriosum group id.11341)	Sepsis (28 day death)	rs66746423	-0.249433	0.633442	0.693748
Gut microbiota abundance (genus Eubacterium ventriosum group id.11341)	Sepsis (28 day death)	rs6704822	0.223058	0.652255	0.732366
Gut microbiota abundance (genus Eubacterium ventriosum group id.11341)	Sepsis (28 day death)	rs6791216	-0.668355	0.661632	0.312418
Gut microbiota abundance (genus Eubacterium ventriosum group id.11341)	Sepsis (28 day death)	rs6977696	-0.326441	0.706095	0.643853
Gut microbiota abundance (genus Eubacterium ventriosum group id.11341)	Sepsis (28 day death)	rs72783037	-0.509871	0.633733	0.421079
Gut microbiota abundance (genus Eubacterium ventriosum group id.11341)	Sepsis (28 day death)	rs73189783	-1.32361	0.680796	0.0518698
Gut microbiota abundance (genus Eubacterium ventriosum group id.11341)	Sepsis (28 day death)	rs73249008	0.00607481	0.651233	0.992557
Gut microbiota abundance (genus Eubacterium ventriosum group id.11341)	Sepsis (28 day death)	rs73615400	0.213029	0.620679	0.731434
Gut microbiota abundance (genus Eubacterium ventriosum group id.11341)	Sepsis (28 day death)	rs73849225	-0.973924	0.693742	0.160358
Gut microbiota abundance (genus Eubacterium ventriosum group id.11341)	Sepsis (28 day death)	rs76457421	-0.122174	0.463153	0.791943
Gut microbiota abundance (genus Eubacterium ventriosum group id.11341)	Sepsis (28 day death)	rs7648235	-0.97254	0.710284	0.170928
Gut microbiota abundance (genus Eubacterium ventriosum group id.11341)	Sepsis (28 day death)	rs773918	1.24675	0.700951	0.0752953
Gut microbiota abundance (genus Eubacterium ventriosum group id.11341)	Sepsis (28 day death)	rs77423447	-0.2983	0.642048	0.642213
Gut microbiota abundance (genus Eubacterium ventriosum group id.11341)	Sepsis (28 day death)	rs7838596	0.801576	0.720157	0.265684
Gut microbiota abundance (genus Eubacterium ventriosum group id.11341)	Sepsis (28 day death)	rs7873530	-0.190094	0.722673	0.792518
Gut microbiota abundance (genus Eubacterium ventriosum group id.11341)	Sepsis (28 day death)	rs7918332	-1.38224	0.652352	0.0341027
Gut microbiota abundance (genus Eubacterium ventriosum group id.11341)	Sepsis (28 day death)	rs7980515	-1.0824	0.704458	0.124415
Gut microbiota abundance (genus Eubacterium ventriosum group id.11341)	Sepsis (28 day death)	rs876734	0.458615	0.629338	0.46617
Gut microbiota abundance (genus Eubacterium ventriosum group id.11341)	Sepsis (28 day death)	rs919996	-0.477423	0.394327	0.225999
Gut microbiota abundance (genus Eubacterium ventriosum group id.11341)	Sepsis (28 day death)	rs9357493	-1.32389	0.679798	0.0514782
Gut microbiota abundance (genus Eubacterium xylanophilum group id.14375)	Sepsis (28 day death)	rs10140184	0.852783	0.618211	0.16776
Gut microbiota abundance (genus Eubacterium xylanophilum group id.14375)	Sepsis (28 day death)	rs11018597	-0.238148	0.633738	0.707079
Gut microbiota abundance (genus Eubacterium xylanophilum group id.14375)	Sepsis (28 day death)	rs112176119	1.03608	0.548136	0.0587318
Gut microbiota abundance (genus Eubacterium xylanophilum group id.14375)	Sepsis (28 day death)	rs11245320	-1.36962	0.656624	0.0369924
Gut microbiota abundance (genus Eubacterium xylanophilum group id.14375)	Sepsis (28 day death)	rs112662834	-0.802964	0.602998	0.182985
Gut microbiota abundance (genus Eubacterium xylanophilum group id.14375)	Sepsis (28 day death)	rs11656390	-0.0987877	0.718954	0.890711
Gut microbiota abundance (genus Eubacterium xylanophilum group id.14375)	Sepsis (28 day death)	rs11731892	-0.161805	0.644046	0.801634
Gut microbiota abundance (genus Eubacterium xylanophilum group id.14375)	Sepsis (28 day death)	rs11841749	0.0669252	0.489416	0.891232
Gut microbiota abundance (genus Eubacterium xylanophilum group id.14375)	Sepsis (28 day death)	rs12105000	-1.64542	0.658948	0.0125235
Gut microbiota abundance (genus Eubacterium xylanophilum group id.14375)	Sepsis (28 day death)	rs12129290	-0.802709	0.431871	0.0630728
Gut microbiota abundance (genus Eubacterium xylanophilum group id.14375)	Sepsis (28 day death)	rs12479690	1.43811	0.684317	0.0355948
Gut microbiota abundance (genus Eubacterium xylanophilum group id.14375)	Sepsis (28 day death)	rs12535695	-0.6659	0.647257	0.303572
Gut microbiota abundance (genus Eubacterium xylanophilum group id.14375)	Sepsis (28 day death)	rs12609197	-0.0427346	0.638995	0.946679
Gut microbiota abundance (genus Eubacterium xylanophilum group id.14375)	Sepsis (28 day death)	rs13239072	-0.451799	0.552947	0.413886
Gut microbiota abundance (genus Eubacterium xylanophilum group id.14375)	Sepsis (28 day death)	rs145189972	0.0371284	0.655154	0.954807
Gut microbiota abundance (genus Eubacterium xylanophilum group id.14375)	Sepsis (28 day death)	rs17152107	-0.157328	0.658643	0.811209
Gut microbiota abundance (genus Eubacterium xylanophilum group id.14375)	Sepsis (28 day death)	rs17225356	0.59822	0.650614	0.35785
Gut microbiota abundance (genus Eubacterium xylanophilum group id.14375)	Sepsis (28 day death)	rs17618031	-0.335995	0.642652	0.601095
Gut microbiota abundance (genus Eubacterium xylanophilum group id.14375)	Sepsis (28 day death)	rs17830032	0.156976	0.470801	0.738816
Gut microbiota abundance (genus Eubacterium xylanophilum group id.14375)	Sepsis (28 day death)	rs1999224	-0.833702	0.59564	0.161611
Gut microbiota abundance (genus Eubacterium xylanophilum group id.14375)	Sepsis (28 day death)	rs2012708	-0.142007	0.609865	0.815878
Gut microbiota abundance (genus Eubacterium xylanophilum group id.14375)	Sepsis (28 day death)	rs2161558	-0.743502	0.638381	0.244154
Gut microbiota abundance (genus Eubacterium xylanophilum group id.14375)	Sepsis (28 day death)	rs2213117	-0.371485	0.616808	0.546995
Gut microbiota abundance (genus Eubacterium xylanophilum group id.14375)	Sepsis (28 day death)	rs34977674	0.324049	0.587314	0.581121
Gut microbiota abundance (genus Eubacterium xylanophilum group id.14375)	Sepsis (28 day death)	rs35564925	-0.454894	0.709527	0.521443
Gut microbiota abundance (genus Eubacterium xylanophilum group id.14375)	Sepsis (28 day death)	rs36038530	-1.89608	0.614142	0.00201938
Gut microbiota abundance (genus Eubacterium xylanophilum group id.14375)	Sepsis (28 day death)	rs4417611	0.538058	0.646913	0.40556
Gut microbiota abundance (genus Eubacterium xylanophilum group id.14375)	Sepsis (28 day death)	rs4680006	-0.696416	0.66717	0.296561
Gut microbiota abundance (genus Eubacterium xylanophilum group id.14375)	Sepsis (28 day death)	rs4963063	-0.48072	0.648016	0.458189
Gut microbiota abundance (genus Eubacterium xylanophilum group id.14375)	Sepsis (28 day death)	rs55836357	-0.170183	0.64221	0.791013
Gut microbiota abundance (genus Eubacterium xylanophilum group id.14375)	Sepsis (28 day death)	rs560708	0.280681	0.6677	0.674215
Gut microbiota abundance (genus Eubacterium xylanophilum group id.14375)	Sepsis (28 day death)	rs61644428	-1.22585	0.602699	0.0419575
Gut microbiota abundance (genus Eubacterium xylanophilum group id.14375)	Sepsis (28 day death)	rs62029382	-1.4879	0.674491	0.0273872
Gut microbiota abundance (genus Eubacterium xylanophilum group id.14375)	Sepsis (28 day death)	rs68066819	-0.0106187	0.66425	0.987246
Gut microbiota abundance (genus Eubacterium xylanophilum group id.14375)	Sepsis (28 day death)	rs73124190	-0.201304	0.394455	0.609816
Gut microbiota abundance (genus Eubacterium xylanophilum group id.14375)	Sepsis (28 day death)	rs73428834	0.0551477	0.68793	0.936106
Gut microbiota abundance (genus Eubacterium xylanophilum group id.14375)	Sepsis (28 day death)	rs74688869	-0.490837	0.340964	0.149993
Gut microbiota abundance (genus Eubacterium xylanophilum group id.14375)	Sepsis (28 day death)	rs7487813	-1.43333	0.661441	0.0302363
Gut microbiota abundance (genus Eubacterium xylanophilum group id.14375)	Sepsis (28 day death)	rs75586835	-0.922252	0.602188	0.125645
Gut microbiota abundance (genus Eubacterium xylanophilum group id.14375)	Sepsis (28 day death)	rs76448654	1.29729	0.608383	0.0329778
Gut microbiota abundance (genus Eubacterium xylanophilum group id.14375)	Sepsis (28 day death)	rs77048825	0.211249	0.566738	0.709338
Gut microbiota abundance (genus Eubacterium xylanophilum group id.14375)	Sepsis (28 day death)	rs7778976	0.0173551	0.641796	0.978427
Gut microbiota abundance (genus Eubacterium xylanophilum group id.14375)	Sepsis (28 day death)	rs7792461	-0.273691	0.632861	0.665403
Gut microbiota abundance (genus Eubacterium xylanophilum group id.14375)	Sepsis (28 day death)	rs78256021	-0.0957285	0.366422	0.793898
Gut microbiota abundance (genus Eubacterium xylanophilum group id.14375)	Sepsis (28 day death)	rs78340257	-0.149452	0.59963	0.803175
Gut microbiota abundance (genus Eubacterium xylanophilum group id.14375)	Sepsis (28 day death)	rs7847151	-0.379622	0.591523	0.521022
Gut microbiota abundance (genus Eubacterium xylanophilum group id.14375)	Sepsis (28 day death)	rs7980538	0.614741	0.631697	0.330475
Gut microbiota abundance (genus Eubacterium xylanophilum group id.14375)	Sepsis (28 day death)	rs825251	-0.21474	0.672792	0.749592
Gut microbiota abundance (genus Eubacterium xylanophilum group id.14375)	Sepsis	rs10140184	-0.328798	0.253355	0.194365
Gut microbiota abundance (genus Eubacterium xylanophilum group id.14375)	Sepsis	rs11018597	0.545917	0.259839	0.0356425
Gut microbiota abundance (genus Eubacterium xylanophilum group id.14375)	Sepsis	rs112176119	0.237956	0.224928	0.290091
Gut microbiota abundance (genus Eubacterium xylanophilum group id.14375)	Sepsis	rs11245320	-0.253503	0.268409	0.344932
Gut microbiota abundance (genus Eubacterium xylanophilum group id.14375)	Sepsis	rs112662834	0.014803	0.247093	0.952229
Gut microbiota abundance (genus Eubacterium xylanophilum group id.14375)	Sepsis	rs11656390	-0.407385	0.296132	0.168918
Gut microbiota abundance (genus Eubacterium xylanophilum group id.14375)	Sepsis	rs11731892	-0.044543	0.263346	0.865685
Gut microbiota abundance (genus Eubacterium xylanophilum group id.14375)	Sepsis	rs11841749	-0.200305	0.200585	0.317988
Gut microbiota abundance (genus Eubacterium xylanophilum group id.14375)	Sepsis	rs12105000	-0.459044	0.269826	0.0888938
Gut microbiota abundance (genus Eubacterium xylanophilum group id.14375)	Sepsis	rs12129290	-0.454296	0.1769	0.010226
Gut microbiota abundance (genus Eubacterium xylanophilum group id.14375)	Sepsis	rs12479690	-0.0683716	0.280917	0.807705
Gut microbiota abundance (genus Eubacterium xylanophilum group id.14375)	Sepsis	rs12535695	-0.522526	0.264854	0.048509
Gut microbiota abundance (genus Eubacterium xylanophilum group id.14375)	Sepsis	rs12609197	-0.176379	0.261635	0.500222
Gut microbiota abundance (genus Eubacterium xylanophilum group id.14375)	Sepsis	rs13239072	-0.202453	0.22682	0.372085
Gut microbiota abundance (genus Eubacterium xylanophilum group id.14375)	Sepsis	rs145189972	0.0113602	0.26856	0.966259
Gut microbiota abundance (genus Eubacterium xylanophilum group id.14375)	Sepsis	rs17152107	-0.217714	0.270089	0.420195
Gut microbiota abundance (genus Eubacterium xylanophilum group id.14375)	Sepsis	rs17225356	0.0998337	0.266049	0.707477
Gut microbiota abundance (genus Eubacterium xylanophilum group id.14375)	Sepsis	rs17618031	0.362254	0.263598	0.16936
Gut microbiota abundance (genus Eubacterium xylanophilum group id.14375)	Sepsis	rs17830032	-0.184873	0.193225	0.338682
Gut microbiota abundance (genus Eubacterium xylanophilum group id.14375)	Sepsis	rs1999224	0.0579454	0.244204	0.812438
Gut microbiota abundance (genus Eubacterium xylanophilum group id.14375)	Sepsis	rs2012708	0.256925	0.250111	0.304305
Gut microbiota abundance (genus Eubacterium xylanophilum group id.14375)	Sepsis	rs2161558	-0.390434	0.261269	0.135078
Gut microbiota abundance (genus Eubacterium xylanophilum group id.14375)	Sepsis	rs2213117	0.053105	0.252672	0.833532
Gut microbiota abundance (genus Eubacterium xylanophilum group id.14375)	Sepsis	rs34977674	0.437002	0.240892	0.0696626
Gut microbiota abundance (genus Eubacterium xylanophilum group id.14375)	Sepsis	rs35564925	0.0312497	0.29084	0.914435
Gut microbiota abundance (genus Eubacterium xylanophilum group id.14375)	Sepsis	rs36038530	-0.165273	0.251652	0.51134
Gut microbiota abundance (genus Eubacterium xylanophilum group id.14375)	Sepsis	rs4417611	-0.222417	0.265444	0.402085
Gut microbiota abundance (genus Eubacterium xylanophilum group id.14375)	Sepsis	rs4680006	-0.0822903	0.273766	0.76373
Gut microbiota abundance (genus Eubacterium xylanophilum group id.14375)	Sepsis	rs4963063	0.00108311	0.264869	0.996737
Gut microbiota abundance (genus Eubacterium xylanophilum group id.14375)	Sepsis	rs55836357	0.0430594	0.263351	0.87012
Gut microbiota abundance (genus Eubacterium xylanophilum group id.14375)	Sepsis	rs560708	0.300709	0.273856	0.272181
Gut microbiota abundance (genus Eubacterium xylanophilum group id.14375)	Sepsis	rs61644428	-0.536664	0.247118	0.0298791
Gut microbiota abundance (genus Eubacterium xylanophilum group id.14375)	Sepsis	rs62029382	-0.690123	0.2762	0.0124671
Gut microbiota abundance (genus Eubacterium xylanophilum group id.14375)	Sepsis	rs68066819	-0.0966225	0.272488	0.722894
Gut microbiota abundance (genus Eubacterium xylanophilum group id.14375)	Sepsis	rs73124190	-0.152494	0.161218	0.344207
Gut microbiota abundance (genus Eubacterium xylanophilum group id.14375)	Sepsis	rs73428834	0.139241	0.282652	0.622278
Gut microbiota abundance (genus Eubacterium xylanophilum group id.14375)	Sepsis	rs74688869	-0.155821	0.139656	0.264528
Gut microbiota abundance (genus Eubacterium xylanophilum group id.14375)	Sepsis	rs7487813	-0.37054	0.271663	0.172577
Gut microbiota abundance (genus Eubacterium xylanophilum group id.14375)	Sepsis	rs75586835	-0.176851	0.247172	0.474301
Gut microbiota abundance (genus Eubacterium xylanophilum group id.14375)	Sepsis	rs76448654	0.42797	0.249869	0.086754
Gut microbiota abundance (genus Eubacterium xylanophilum group id.14375)	Sepsis	rs77048825	0.152535	0.232663	0.512078
Gut microbiota abundance (genus Eubacterium xylanophilum group id.14375)	Sepsis	rs7778976	-0.13529	0.26269	0.60654
Gut microbiota abundance (genus Eubacterium xylanophilum group id.14375)	Sepsis	rs7792461	-0.316844	0.259748	0.222536
Gut microbiota abundance (genus Eubacterium xylanophilum group id.14375)	Sepsis	rs78256021	0.024942	0.149687	0.867664
Gut microbiota abundance (genus Eubacterium xylanophilum group id.14375)	Sepsis	rs78340257	0.10619	0.245318	0.665112
Gut microbiota abundance (genus Eubacterium xylanophilum group id.14375)	Sepsis	rs7847151	-0.111079	0.242524	0.646944
Gut microbiota abundance (genus Eubacterium xylanophilum group id.14375)	Sepsis	rs7980538	0.383308	0.259715	0.139976
Gut microbiota abundance (genus Eubacterium xylanophilum group id.14375)	Sepsis	rs825251	-0.240849	0.275491	0.381979
Gut microbiota abundance (genus Faecalibacterium id.2057)	Sepsis	rs10080816	0.0633888	0.292844	0.82863
Gut microbiota abundance (genus Faecalibacterium id.2057)	Sepsis	rs10927394	-0.174402	0.172601	0.312287
Gut microbiota abundance (genus Faecalibacterium id.2057)	Sepsis	rs11036710	0.0350308	0.144397	0.808316
Gut microbiota abundance (genus Faecalibacterium id.2057)	Sepsis	rs111667133	-0.104789	0.194402	0.589866
Gut microbiota abundance (genus Faecalibacterium id.2057)	Sepsis	rs114946999	-0.145759	0.272793	0.593119
Gut microbiota abundance (genus Faecalibacterium id.2057)	Sepsis	rs11776390	-0.405704	0.276024	0.141613
Gut microbiota abundance (genus Faecalibacterium id.2057)	Sepsis	rs1271565	0.28624	0.266158	0.282174
Gut microbiota abundance (genus Faecalibacterium id.2057)	Sepsis	rs12753492	-0.030112	0.293121	0.918178
Gut microbiota abundance (genus Faecalibacterium id.2057)	Sepsis	rs12957396	-0.27988	0.333237	0.400973
Gut microbiota abundance (genus Faecalibacterium id.2057)	Sepsis	rs13221861	-0.404708	0.295633	0.171013
Gut microbiota abundance (genus Faecalibacterium id.2057)	Sepsis	rs13288527	-0.457445	0.315013	0.146461
Gut microbiota abundance (genus Faecalibacterium id.2057)	Sepsis	rs1475723	-0.345794	0.311133	0.266395
Gut microbiota abundance (genus Faecalibacterium id.2057)	Sepsis	rs160380	-0.297911	0.324954	0.359259
Gut microbiota abundance (genus Faecalibacterium id.2057)	Sepsis	rs17197105	-0.162871	0.282228	0.563879
Gut microbiota abundance (genus Faecalibacterium id.2057)	Sepsis	rs2141664	-0.036917	0.297592	0.901274
Gut microbiota abundance (genus Faecalibacterium id.2057)	Sepsis	rs224946	0.0295557	0.251053	0.906284
Gut microbiota abundance (genus Faecalibacterium id.2057)	Sepsis	rs2411926	0.645165	0.333828	0.0532819
Gut microbiota abundance (genus Faecalibacterium id.2057)	Sepsis	rs2728121	-0.43307	0.351317	0.217685
Gut microbiota abundance (genus Faecalibacterium id.2057)	Sepsis	rs2835874	0.554022	0.302673	0.0671861
Gut microbiota abundance (genus Faecalibacterium id.2057)	Sepsis	rs35075	0.050202	0.316234	0.873866
Gut microbiota abundance (genus Faecalibacterium id.2057)	Sepsis	rs35388136	-0.0963209	0.306984	0.753699
Gut microbiota abundance (genus Faecalibacterium id.2057)	Sepsis	rs41482648	-0.036375	0.151962	0.810819
Gut microbiota abundance (genus Faecalibacterium id.2057)	Sepsis	rs4729997	-0.34389	0.2935	0.241323
Gut microbiota abundance (genus Faecalibacterium id.2057)	Sepsis	rs4767378	-0.108026	0.317553	0.73372
Gut microbiota abundance (genus Faecalibacterium id.2057)	Sepsis	rs4936490	0.586531	0.354235	0.0977688
Gut microbiota abundance (genus Faecalibacterium id.2057)	Sepsis	rs56912012	-0.0333187	0.249756	0.893873
Gut microbiota abundance (genus Faecalibacterium id.2057)	Sepsis	rs67791660	0.122737	0.328378	0.708576
Gut microbiota abundance (genus Faecalibacterium id.2057)	Sepsis	rs6910935	-0.126711	0.215697	0.556903
Gut microbiota abundance (genus Faecalibacterium id.2057)	Sepsis	rs7127385	-0.135896	0.236297	0.565221
Gut microbiota abundance (genus Faecalibacterium id.2057)	Sepsis	rs71358052	0.0713281	0.282763	0.800845
Gut microbiota abundance (genus Faecalibacterium id.2057)	Sepsis	rs7149802	-0.203911	0.30197	0.499505
Gut microbiota abundance (genus Faecalibacterium id.2057)	Sepsis	rs72743089	-0.188033	0.281655	0.504387
Gut microbiota abundance (genus Faecalibacterium id.2057)	Sepsis	rs72773854	-0.399704	0.299119	0.181462
Gut microbiota abundance (genus Faecalibacterium id.2057)	Sepsis	rs72775860	0.241995	0.221876	0.275416
Gut microbiota abundance (genus Faecalibacterium id.2057)	Sepsis	rs73327450	-0.797262	0.366779	0.0297287
Gut microbiota abundance (genus Faecalibacterium id.2057)	Sepsis	rs74508901	-0.143986	0.286346	0.615077
Gut microbiota abundance (genus Faecalibacterium id.2057)	Sepsis	rs75439933	-0.0505891	0.299246	0.865753
Gut microbiota abundance (genus Faecalibacterium id.2057)	Sepsis	rs75499067	-0.00352581	0.138005	0.979618
Gut microbiota abundance (genus Faecalibacterium id.2057)	Sepsis	rs7596856	0.340514	0.319794	0.28697
Gut microbiota abundance (genus Faecalibacterium id.2057)	Sepsis	rs77513594	0.437433	0.314831	0.164704
Gut microbiota abundance (genus Faecalibacterium id.2057)	Sepsis	rs7757001	-0.525272	0.310828	0.091045
Gut microbiota abundance (genus Faecalibacterium id.2057)	Sepsis	rs77575406	-0.254563	0.315333	0.419504
Gut microbiota abundance (genus Faecalibacterium id.2057)	Sepsis	rs7792002	-0.211405	0.292004	0.469079
Gut microbiota abundance (genus Faecalibacterium id.2057)	Sepsis	rs78106675	-0.0319678	0.303412	0.91609
Gut microbiota abundance (genus Faecalibacterium id.2057)	Sepsis	rs79523306	0.00614701	0.147106	0.966669
Gut microbiota abundance (genus Faecalibacterium id.2057)	Sepsis	rs79656633	0.0147809	0.220954	0.946664
Gut microbiota abundance (genus Faecalibacterium id.2057)	Sepsis	rs908082	-0.372422	0.294384	0.20584
Gut microbiota abundance (genus Faecalibacterium id.2057)	Sepsis	rs9499410	-0.817763	0.270067	0.0024618
Gut microbiota abundance (genus Faecalibacterium id.2057)	Sepsis	rs9536330	-0.179625	0.291504	0.537763
Gut microbiota abundance (genus Faecalibacterium id.2057)	Sepsis	rs9831938	0.143869	0.329386	0.662273
Gut microbiota abundance (genus Faecalibacterium id.2057)	Sepsis	rs9839020	0.0261411	0.313448	0.933535
Gut microbiota abundance (genus Fusicatenibacter id.11305)	Sepsis (28 day death in Critical Care)	rs10205241	0.991197	1.88281	0.598578
Gut microbiota abundance (genus Fusicatenibacter id.11305)	Sepsis (28 day death in Critical Care)	rs10439674	-1.61653	1.72232	0.347948
Gut microbiota abundance (genus Fusicatenibacter id.11305)	Sepsis (28 day death in Critical Care)	rs10751176	2.15063	1.05854	0.0421842
Gut microbiota abundance (genus Fusicatenibacter id.11305)	Sepsis (28 day death in Critical Care)	rs10791056	0.167087	2.03364	0.934518
Gut microbiota abundance (genus Fusicatenibacter id.11305)	Sepsis (28 day death in Critical Care)	rs10886489	2.56466	1.75584	0.144111
Gut microbiota abundance (genus Fusicatenibacter id.11305)	Sepsis (28 day death in Critical Care)	rs10983210	0.702006	1.55723	0.652131
Gut microbiota abundance (genus Fusicatenibacter id.11305)	Sepsis (28 day death in Critical Care)	rs116980300	1.92725	1.70014	0.256969
Gut microbiota abundance (genus Fusicatenibacter id.11305)	Sepsis (28 day death in Critical Care)	rs11729250	2.10749	1.75724	0.230403
Gut microbiota abundance (genus Fusicatenibacter id.11305)	Sepsis (28 day death in Critical Care)	rs118010747	-1.71092	1.05671	0.105428
Gut microbiota abundance (genus Fusicatenibacter id.11305)	Sepsis (28 day death in Critical Care)	rs12042099	1.34149	1.72391	0.436471
Gut microbiota abundance (genus Fusicatenibacter id.11305)	Sepsis (28 day death in Critical Care)	rs12476352	-2.38926	1.8003	0.184461
Gut microbiota abundance (genus Fusicatenibacter id.11305)	Sepsis (28 day death in Critical Care)	rs1256587	1.06562	1.80649	0.555267
Gut microbiota abundance (genus Fusicatenibacter id.11305)	Sepsis (28 day death in Critical Care)	rs12955741	1.50286	1.77488	0.39714
Gut microbiota abundance (genus Fusicatenibacter id.11305)	Sepsis (28 day death in Critical Care)	rs1422188	1.36195	1.73237	0.431763
Gut microbiota abundance (genus Fusicatenibacter id.11305)	Sepsis (28 day death in Critical Care)	rs1435397	0.921385	1.57519	0.558592
Gut microbiota abundance (genus Fusicatenibacter id.11305)	Sepsis (28 day death in Critical Care)	rs165651	0.557301	1.78744	0.755203
Gut microbiota abundance (genus Fusicatenibacter id.11305)	Sepsis (28 day death in Critical Care)	rs167879	1.96307	1.57843	0.213614
Gut microbiota abundance (genus Fusicatenibacter id.11305)	Sepsis (28 day death in Critical Care)	rs17135906	0.316344	1.39214	0.82024
Gut microbiota abundance (genus Fusicatenibacter id.11305)	Sepsis (28 day death in Critical Care)	rs17747936	-0.725047	1.62141	0.654752
Gut microbiota abundance (genus Fusicatenibacter id.11305)	Sepsis (28 day death in Critical Care)	rs1864685	1.71536	1.59683	0.282723
Gut microbiota abundance (genus Fusicatenibacter id.11305)	Sepsis (28 day death in Critical Care)	rs1883850	0.813783	1.76812	0.645334
Gut microbiota abundance (genus Fusicatenibacter id.11305)	Sepsis (28 day death in Critical Care)	rs1902179	1.62806	1.7689	0.357374
Gut microbiota abundance (genus Fusicatenibacter id.11305)	Sepsis (28 day death in Critical Care)	rs2025938	0.147044	1.48084	0.920902
Gut microbiota abundance (genus Fusicatenibacter id.11305)	Sepsis (28 day death in Critical Care)	rs206581	-0.0656432	1.66546	0.96856
Gut microbiota abundance (genus Fusicatenibacter id.11305)	Sepsis (28 day death in Critical Care)	rs2132128	-0.47065	1.55897	0.76273
Gut microbiota abundance (genus Fusicatenibacter id.11305)	Sepsis (28 day death in Critical Care)	rs2267708	-3.60365	1.78394	0.0433777
Gut microbiota abundance (genus Fusicatenibacter id.11305)	Sepsis (28 day death in Critical Care)	rs227237	-3.0496	1.61172	0.058473
Gut microbiota abundance (genus Fusicatenibacter id.11305)	Sepsis (28 day death in Critical Care)	rs3303	1.74753	1.49851	0.243542
Gut microbiota abundance (genus Fusicatenibacter id.11305)	Sepsis (28 day death in Critical Care)	rs34697173	-0.934968	1.88651	0.620172
Gut microbiota abundance (genus Fusicatenibacter id.11305)	Sepsis (28 day death in Critical Care)	rs4287989	2.19438	1.79257	0.220895
Gut microbiota abundance (genus Fusicatenibacter id.11305)	Sepsis (28 day death in Critical Care)	rs4378146	2.52982	1.46769	0.0847656
Gut microbiota abundance (genus Fusicatenibacter id.11305)	Sepsis (28 day death in Critical Care)	rs557009	0.600914	1.53105	0.694701
Gut microbiota abundance (genus Fusicatenibacter id.11305)	Sepsis (28 day death in Critical Care)	rs56221232	-0.159018	1.87663	0.932471
Gut microbiota abundance (genus Fusicatenibacter id.11305)	Sepsis (28 day death in Critical Care)	rs57871170	1.68419	1.38322	0.223381
Gut microbiota abundance (genus Fusicatenibacter id.11305)	Sepsis (28 day death in Critical Care)	rs60254196	0.404921	1.6057	0.800904
Gut microbiota abundance (genus Fusicatenibacter id.11305)	Sepsis (28 day death in Critical Care)	rs62187631	1.59389	1.54944	0.303629
Gut microbiota abundance (genus Fusicatenibacter id.11305)	Sepsis (28 day death in Critical Care)	rs62353480	-0.192889	1.47493	0.89595
Gut microbiota abundance (genus Fusicatenibacter id.11305)	Sepsis (28 day death in Critical Care)	rs6456034	1.91062	1.90374	0.315566
Gut microbiota abundance (genus Fusicatenibacter id.11305)	Sepsis (28 day death in Critical Care)	rs6463760	-1.68781	1.61939	0.297296
Gut microbiota abundance (genus Fusicatenibacter id.11305)	Sepsis (28 day death in Critical Care)	rs6515626	0.656492	1.38293	0.634994
Gut microbiota abundance (genus Fusicatenibacter id.11305)	Sepsis (28 day death in Critical Care)	rs6540987	-1.07846	1.78945	0.546724
Gut microbiota abundance (genus Fusicatenibacter id.11305)	Sepsis (28 day death in Critical Care)	rs662838	-1.09053	1.65938	0.511058
Gut microbiota abundance (genus Fusicatenibacter id.11305)	Sepsis (28 day death in Critical Care)	rs6779214	1.30893	1.71699	0.445858
Gut microbiota abundance (genus Fusicatenibacter id.11305)	Sepsis (28 day death in Critical Care)	rs6898619	-0.805308	1.70692	0.637077
Gut microbiota abundance (genus Fusicatenibacter id.11305)	Sepsis (28 day death in Critical Care)	rs6959123	1.14039	1.6987	0.502009
Gut microbiota abundance (genus Fusicatenibacter id.11305)	Sepsis (28 day death in Critical Care)	rs704418	-0.528915	1.54279	0.731725
Gut microbiota abundance (genus Fusicatenibacter id.11305)	Sepsis (28 day death in Critical Care)	rs7069626	-0.556014	1.57964	0.724848
Gut microbiota abundance (genus Fusicatenibacter id.11305)	Sepsis (28 day death in Critical Care)	rs71641912	0.726625	1.78461	0.683888
Gut microbiota abundance (genus Fusicatenibacter id.11305)	Sepsis (28 day death in Critical Care)	rs72681042	0.608474	1.6472	0.711831
Gut microbiota abundance (genus Fusicatenibacter id.11305)	Sepsis (28 day death in Critical Care)	rs73103914	2.49262	1.61732	0.123268
Gut microbiota abundance (genus Fusicatenibacter id.11305)	Sepsis (28 day death in Critical Care)	rs75327948	1.4682	1.6295	0.36758
Gut microbiota abundance (genus Fusicatenibacter id.11305)	Sepsis (28 day death in Critical Care)	rs76844000	-0.148383	1.63406	0.927647
Gut microbiota abundance (genus Fusicatenibacter id.11305)	Sepsis (28 day death in Critical Care)	rs7685671	0.187557	1.81857	0.917857
Gut microbiota abundance (genus Fusicatenibacter id.11305)	Sepsis (28 day death in Critical Care)	rs77545666	2.2911	1.47582	0.120561
Gut microbiota abundance (genus Fusicatenibacter id.11305)	Sepsis (28 day death in Critical Care)	rs7849216	0.709868	1.59136	0.655542
Gut microbiota abundance (genus Fusicatenibacter id.11305)	Sepsis (28 day death in Critical Care)	rs792108	2.13715	1.61158	0.1848
Gut microbiota abundance (genus Fusicatenibacter id.11305)	Sepsis (28 day death in Critical Care)	rs79300045	-0.802045	1.20942	0.507226
Gut microbiota abundance (genus Fusicatenibacter id.11305)	Sepsis (28 day death in Critical Care)	rs80123377	3.2955	1.63294	0.0435766
Gut microbiota abundance (genus Fusicatenibacter id.11305)	Sepsis (28 day death in Critical Care)	rs8028026	-1.16994	1.57386	0.457268
Gut microbiota abundance (genus Fusicatenibacter id.11305)	Sepsis (28 day death in Critical Care)	rs8041137	-1.88017	1.73616	0.278832
Gut microbiota abundance (genus Fusicatenibacter id.11305)	Sepsis (28 day death in Critical Care)	rs8063430	-3.19079	1.63249	0.0506353
Gut microbiota abundance (genus Fusicatenibacter id.11305)	Sepsis (28 day death in Critical Care)	rs904806	-2.59872	1.74928	0.137385
Gut microbiota abundance (genus Fusicatenibacter id.11305)	Sepsis (28 day death in Critical Care)	rs9405967	0.761694	1.78012	0.668732
Gut microbiota abundance (genus Fusicatenibacter id.11305)	Sepsis (28 day death in Critical Care)	rs9504379	0.652286	1.84056	0.723043
Gut microbiota abundance (genus Fusicatenibacter id.11305)	Sepsis (28 day death in Critical Care)	rs9905659	-0.798156	1.67322	0.63335
Gut microbiota abundance (genus Fusicatenibacter id.11305)	Sepsis (28 day death in Critical Care)	rs9957940	-0.349488	1.25692	0.780973
Gut microbiota abundance (genus Fusicatenibacter id.11305)	Sepsis (28 day death in Critical Care)	rs9965648	1.25699	0.91284	0.168509
Gut microbiota abundance (genus Gordonibacter id.821)	Sepsis	rs10112945	0.265567	0.14409	0.0653188
Gut microbiota abundance (genus Gordonibacter id.821)	Sepsis	rs10183875	0.155731	0.140055	0.26617
Gut microbiota abundance (genus Gordonibacter id.821)	Sepsis	rs10193126	0.0452825	0.144181	0.75347
Gut microbiota abundance (genus Gordonibacter id.821)	Sepsis	rs10837495	0.094648	0.141698	0.504163
Gut microbiota abundance (genus Gordonibacter id.821)	Sepsis	rs10906261	-0.220296	0.144839	0.128266
Gut microbiota abundance (genus Gordonibacter id.821)	Sepsis	rs10971638	0.0466769	0.135744	0.730952
Gut microbiota abundance (genus Gordonibacter id.821)	Sepsis	rs111860102	0.15522	0.143366	0.278949
Gut microbiota abundance (genus Gordonibacter id.821)	Sepsis	rs112498481	0.286708	0.134376	0.0328736
Gut microbiota abundance (genus Gordonibacter id.821)	Sepsis	rs1223979	-0.145843	0.138455	0.292177
Gut microbiota abundance (genus Gordonibacter id.821)	Sepsis	rs12434478	0.223975	0.137478	0.103277
Gut microbiota abundance (genus Gordonibacter id.821)	Sepsis	rs13412653	0.0751085	0.133042	0.572381
Gut microbiota abundance (genus Gordonibacter id.821)	Sepsis	rs16955299	-0.0468522	0.133321	0.725271
Gut microbiota abundance (genus Gordonibacter id.821)	Sepsis	rs17124057	0.187534	0.142335	0.187653
Gut microbiota abundance (genus Gordonibacter id.821)	Sepsis	rs17363721	-0.276567	0.146228	0.0585796
Gut microbiota abundance (genus Gordonibacter id.821)	Sepsis	rs1747103	-0.0483236	0.146046	0.740735
Gut microbiota abundance (genus Gordonibacter id.821)	Sepsis	rs17817259	-0.027903	0.141279	0.843434
Gut microbiota abundance (genus Gordonibacter id.821)	Sepsis	rs2235972	-0.142041	0.143171	0.321144
Gut microbiota abundance (genus Gordonibacter id.821)	Sepsis	rs2608187	0.105355	0.140911	0.454659
Gut microbiota abundance (genus Gordonibacter id.821)	Sepsis	rs2790478	-0.0886933	0.141288	0.530168
Gut microbiota abundance (genus Gordonibacter id.821)	Sepsis	rs2796343	0.180582	0.13801	0.190715
Gut microbiota abundance (genus Gordonibacter id.821)	Sepsis	rs28483459	-0.109389	0.143423	0.445643
Gut microbiota abundance (genus Gordonibacter id.821)	Sepsis	rs28770856	0.057884	0.147681	0.695093
Gut microbiota abundance (genus Gordonibacter id.821)	Sepsis	rs2965162	-0.13884	0.133092	0.296861
Gut microbiota abundance (genus Gordonibacter id.821)	Sepsis	rs322296	0.260006	0.119001	0.028895
Gut microbiota abundance (genus Gordonibacter id.821)	Sepsis	rs34443555	0.051363	0.150782	0.733371
Gut microbiota abundance (genus Gordonibacter id.821)	Sepsis	rs347033	0.222928	0.140317	0.112117
Gut microbiota abundance (genus Gordonibacter id.821)	Sepsis	rs35042269	0.230039	0.139303	0.0986656
Gut microbiota abundance (genus Gordonibacter id.821)	Sepsis	rs3765837	-0.104534	0.12425	0.400168
Gut microbiota abundance (genus Gordonibacter id.821)	Sepsis	rs447097	-0.25063	0.14263	0.0788847
Gut microbiota abundance (genus Gordonibacter id.821)	Sepsis	rs4596722	0.111695	0.133227	0.401816
Gut microbiota abundance (genus Gordonibacter id.821)	Sepsis	rs4750405	-0.0962357	0.139603	0.490601
Gut microbiota abundance (genus Gordonibacter id.821)	Sepsis	rs493946	0.151026	0.143105	0.291264
Gut microbiota abundance (genus Gordonibacter id.821)	Sepsis	rs5028637	-0.0233029	0.14695	0.874002
Gut microbiota abundance (genus Gordonibacter id.821)	Sepsis	rs505698	0.152915	0.137436	0.26587
Gut microbiota abundance (genus Gordonibacter id.821)	Sepsis	rs513772	-0.0650119	0.144587	0.652971
Gut microbiota abundance (genus Gordonibacter id.821)	Sepsis	rs67138346	0.0352508	0.144815	0.80768
Gut microbiota abundance (genus Gordonibacter id.821)	Sepsis	rs6795601	-0.0994197	0.143276	0.487742
Gut microbiota abundance (genus Gordonibacter id.821)	Sepsis	rs71545975	0.179859	0.127973	0.159891
Gut microbiota abundance (genus Gordonibacter id.821)	Sepsis	rs72714787	0.0213845	0.126159	0.865399
Gut microbiota abundance (genus Gordonibacter id.821)	Sepsis	rs72773402	0.00131375	0.130495	0.991967
Gut microbiota abundance (genus Gordonibacter id.821)	Sepsis	rs72939513	-0.0770148	0.138844	0.57911
Gut microbiota abundance (genus Gordonibacter id.821)	Sepsis	rs7294633	0.255817	0.116967	0.0287366
Gut microbiota abundance (genus Gordonibacter id.821)	Sepsis	rs768830	-0.0135748	0.135468	0.92018
Gut microbiota abundance (genus Gordonibacter id.821)	Sepsis	rs830825	-0.0889336	0.133092	0.503998
Gut microbiota abundance (genus Gordonibacter id.821)	Sepsis	rs9505955	0.181998	0.14263	0.20195
Gut microbiota abundance (genus Intestinimonas id.2062)	Sepsis (Critical Care)	rs10262702	0.829999	0.649172	0.201056
Gut microbiota abundance (genus Intestinimonas id.2062)	Sepsis (Critical Care)	rs10906356	-0.229031	0.724441	0.751889
Gut microbiota abundance (genus Intestinimonas id.2062)	Sepsis (Critical Care)	rs11258178	-0.335353	0.613309	0.584521
Gut microbiota abundance (genus Intestinimonas id.2062)	Sepsis (Critical Care)	rs11631653	0.342237	0.71975	0.634435
Gut microbiota abundance (genus Intestinimonas id.2062)	Sepsis (Critical Care)	rs11673157	-1.48354	0.712171	0.0372401
Gut microbiota abundance (genus Intestinimonas id.2062)	Sepsis (Critical Care)	rs12226153	-0.456211	0.550759	0.407482
Gut microbiota abundance (genus Intestinimonas id.2062)	Sepsis (Critical Care)	rs12366321	0.807918	0.674313	0.230865
Gut microbiota abundance (genus Intestinimonas id.2062)	Sepsis (Critical Care)	rs1568952	-0.801246	0.700933	0.252991
Gut microbiota abundance (genus Intestinimonas id.2062)	Sepsis (Critical Care)	rs17067892	0.140181	0.71041	0.843574
Gut microbiota abundance (genus Intestinimonas id.2062)	Sepsis (Critical Care)	rs1728182	0.353156	0.746001	0.635929
Gut microbiota abundance (genus Intestinimonas id.2062)	Sepsis (Critical Care)	rs1806477	-0.274772	0.704718	0.696607
Gut microbiota abundance (genus Intestinimonas id.2062)	Sepsis (Critical Care)	rs1851830	-0.392431	0.743022	0.597391
Gut microbiota abundance (genus Intestinimonas id.2062)	Sepsis (Critical Care)	rs1859797	0.0812621	0.655352	0.901317
Gut microbiota abundance (genus Intestinimonas id.2062)	Sepsis (Critical Care)	rs1868804	0.771679	0.770237	0.316405
Gut microbiota abundance (genus Intestinimonas id.2062)	Sepsis (Critical Care)	rs1925514	-0.697522	0.704013	0.321793
Gut microbiota abundance (genus Intestinimonas id.2062)	Sepsis (Critical Care)	rs2276760	0.839277	0.697669	0.228987
Gut microbiota abundance (genus Intestinimonas id.2062)	Sepsis (Critical Care)	rs235362	-0.772343	0.754021	0.305694
Gut microbiota abundance (genus Intestinimonas id.2062)	Sepsis (Critical Care)	rs2731794	-1.38371	0.650377	0.0333741
Gut microbiota abundance (genus Intestinimonas id.2062)	Sepsis (Critical Care)	rs2863099	-0.439416	0.720039	0.541685
Gut microbiota abundance (genus Intestinimonas id.2062)	Sepsis (Critical Care)	rs2930225	0.215776	0.606428	0.721979
Gut microbiota abundance (genus Intestinimonas id.2062)	Sepsis (Critical Care)	rs34065205	-0.486351	0.670392	0.468162
Gut microbiota abundance (genus Intestinimonas id.2062)	Sepsis (Critical Care)	rs34536657	0.19828	0.400772	0.62078
Gut microbiota abundance (genus Intestinimonas id.2062)	Sepsis (Critical Care)	rs34818697	0.796016	0.737895	0.280692
Gut microbiota abundance (genus Intestinimonas id.2062)	Sepsis (Critical Care)	rs3911529	-0.499996	0.702029	0.476331
Gut microbiota abundance (genus Intestinimonas id.2062)	Sepsis (Critical Care)	rs4113676	-0.415318	0.421182	0.324095
Gut microbiota abundance (genus Intestinimonas id.2062)	Sepsis (Critical Care)	rs4301002	-0.303776	0.755273	0.687532
Gut microbiota abundance (genus Intestinimonas id.2062)	Sepsis (Critical Care)	rs4525994	-1.21277	0.728184	0.0958183
Gut microbiota abundance (genus Intestinimonas id.2062)	Sepsis (Critical Care)	rs4875090	-0.0957749	0.72733	0.895237
Gut microbiota abundance (genus Intestinimonas id.2062)	Sepsis (Critical Care)	rs504071	-0.982638	0.72663	0.176273
Gut microbiota abundance (genus Intestinimonas id.2062)	Sepsis (Critical Care)	rs5770480	-0.477726	0.53791	0.374479
Gut microbiota abundance (genus Intestinimonas id.2062)	Sepsis (Critical Care)	rs62235663	-0.658079	0.743945	0.376383
Gut microbiota abundance (genus Intestinimonas id.2062)	Sepsis (Critical Care)	rs62240188	-1.48872	0.56322	0.00821186
Gut microbiota abundance (genus Intestinimonas id.2062)	Sepsis (Critical Care)	rs62427239	-0.382612	0.555418	0.490904
Gut microbiota abundance (genus Intestinimonas id.2062)	Sepsis (Critical Care)	rs6934519	-0.210015	0.650126	0.746667
Gut microbiota abundance (genus Intestinimonas id.2062)	Sepsis (Critical Care)	rs716604	-0.167143	0.623864	0.788765
Gut microbiota abundance (genus Intestinimonas id.2062)	Sepsis (Critical Care)	rs7170984	0.509123	0.656866	0.438293
Gut microbiota abundance (genus Intestinimonas id.2062)	Sepsis (Critical Care)	rs7235842	-0.351152	0.649225	0.588591
Gut microbiota abundance (genus Intestinimonas id.2062)	Sepsis (Critical Care)	rs72900609	0.0832761	0.659157	0.899465
Gut microbiota abundance (genus Intestinimonas id.2062)	Sepsis (Critical Care)	rs72982915	-0.712543	0.512456	0.164393
Gut microbiota abundance (genus Intestinimonas id.2062)	Sepsis (Critical Care)	rs73444428	-0.0142279	0.719296	0.984219
Gut microbiota abundance (genus Intestinimonas id.2062)	Sepsis (Critical Care)	rs7428633	-0.0156412	0.695806	0.982066
Gut microbiota abundance (genus Intestinimonas id.2062)	Sepsis (Critical Care)	rs77097179	0.247329	0.667171	0.710851
Gut microbiota abundance (genus Intestinimonas id.2062)	Sepsis (Critical Care)	rs7797181	-0.856538	0.717287	0.232425
Gut microbiota abundance (genus Intestinimonas id.2062)	Sepsis (Critical Care)	rs918521	0.379984	0.70371	0.589216
Gut microbiota abundance (genus Intestinimonas id.2062)	Sepsis (Critical Care)	rs9482298	1.1885	0.726409	0.101812
Gut microbiota abundance (genus Intestinimonas id.2062)	Sepsis (Critical Care)	rs9928126	-0.476625	0.806581	0.554574
Gut microbiota abundance (genus Lachnospiraceae UCG001 id.11321)	Sepsis (28 day death)	rs10085005	-1.43623	0.599297	0.0165517
Gut microbiota abundance (genus Lachnospiraceae UCG001 id.11321)	Sepsis (28 day death)	rs10152297	0.704767	0.590364	0.232562
Gut microbiota abundance (genus Lachnospiraceae UCG001 id.11321)	Sepsis (28 day death)	rs11012203	-0.331964	0.589431	0.573303
Gut microbiota abundance (genus Lachnospiraceae UCG001 id.11321)	Sepsis (28 day death)	rs11078831	0.484568	0.659155	0.462258
Gut microbiota abundance (genus Lachnospiraceae UCG001 id.11321)	Sepsis (28 day death)	rs115657146	-0.124862	0.535138	0.815508
Gut microbiota abundance (genus Lachnospiraceae UCG001 id.11321)	Sepsis (28 day death)	rs11712383	-0.558181	0.460955	0.225925
Gut microbiota abundance (genus Lachnospiraceae UCG001 id.11321)	Sepsis (28 day death)	rs117499487	-0.569877	0.427821	0.182845
Gut microbiota abundance (genus Lachnospiraceae UCG001 id.11321)	Sepsis (28 day death)	rs11914064	-0.217196	0.56418	0.700254
Gut microbiota abundance (genus Lachnospiraceae UCG001 id.11321)	Sepsis (28 day death)	rs12131224	0.141225	0.498301	0.776861
Gut microbiota abundance (genus Lachnospiraceae UCG001 id.11321)	Sepsis (28 day death)	rs12209311	-0.896387	0.497251	0.0714376
Gut microbiota abundance (genus Lachnospiraceae UCG001 id.11321)	Sepsis (28 day death)	rs12492878	0.364699	0.556767	0.512449
Gut microbiota abundance (genus Lachnospiraceae UCG001 id.11321)	Sepsis (28 day death)	rs13022241	0.14623	0.58981	0.804191
Gut microbiota abundance (genus Lachnospiraceae UCG001 id.11321)	Sepsis (28 day death)	rs13279280	-0.0473146	0.585963	0.935643
Gut microbiota abundance (genus Lachnospiraceae UCG001 id.11321)	Sepsis (28 day death)	rs1421269	-0.665539	0.545469	0.222419
Gut microbiota abundance (genus Lachnospiraceae UCG001 id.11321)	Sepsis (28 day death)	rs16980521	-0.196465	0.373442	0.598823
Gut microbiota abundance (genus Lachnospiraceae UCG001 id.11321)	Sepsis (28 day death)	rs17140876	-0.174705	0.570424	0.759398
Gut microbiota abundance (genus Lachnospiraceae UCG001 id.11321)	Sepsis (28 day death)	rs17201421	-0.779734	0.53478	0.144828
Gut microbiota abundance (genus Lachnospiraceae UCG001 id.11321)	Sepsis (28 day death)	rs17214591	0.153449	0.532501	0.773219
Gut microbiota abundance (genus Lachnospiraceae UCG001 id.11321)	Sepsis (28 day death)	rs2050911	0.218744	0.488522	0.654321
Gut microbiota abundance (genus Lachnospiraceae UCG001 id.11321)	Sepsis (28 day death)	rs2243595	-0.256464	0.532027	0.62977
Gut microbiota abundance (genus Lachnospiraceae UCG001 id.11321)	Sepsis (28 day death)	rs2397752	0.231082	0.603155	0.701629
Gut microbiota abundance (genus Lachnospiraceae UCG001 id.11321)	Sepsis (28 day death)	rs247311	0.646603	0.589977	0.273088
Gut microbiota abundance (genus Lachnospiraceae UCG001 id.11321)	Sepsis (28 day death)	rs306185	0.146674	0.576287	0.799098
Gut microbiota abundance (genus Lachnospiraceae UCG001 id.11321)	Sepsis (28 day death)	rs34339711	-0.242555	0.58049	0.67606
Gut microbiota abundance (genus Lachnospiraceae UCG001 id.11321)	Sepsis (28 day death)	rs3734133	0.197122	0.557826	0.723807
Gut microbiota abundance (genus Lachnospiraceae UCG001 id.11321)	Sepsis (28 day death)	rs3923744	0.300726	0.560245	0.591422
Gut microbiota abundance (genus Lachnospiraceae UCG001 id.11321)	Sepsis (28 day death)	rs41306904	0.205907	0.496616	0.67842
Gut microbiota abundance (genus Lachnospiraceae UCG001 id.11321)	Sepsis (28 day death)	rs437876	-0.113915	0.444908	0.797919
Gut microbiota abundance (genus Lachnospiraceae UCG001 id.11321)	Sepsis (28 day death)	rs4493938	0.714015	0.57176	0.211737
Gut microbiota abundance (genus Lachnospiraceae UCG001 id.11321)	Sepsis (28 day death)	rs4981345	-0.482877	0.517274	0.35056
Gut microbiota abundance (genus Lachnospiraceae UCG001 id.11321)	Sepsis (28 day death)	rs56054749	-0.900101	0.476304	0.05879
Gut microbiota abundance (genus Lachnospiraceae UCG001 id.11321)	Sepsis (28 day death)	rs573933	-0.745942	0.538704	0.166145
Gut microbiota abundance (genus Lachnospiraceae UCG001 id.11321)	Sepsis (28 day death)	rs61924694	0.124393	0.390259	0.749921
Gut microbiota abundance (genus Lachnospiraceae UCG001 id.11321)	Sepsis (28 day death)	rs62141418	-0.43097	0.569582	0.449265
Gut microbiota abundance (genus Lachnospiraceae UCG001 id.11321)	Sepsis (28 day death)	rs62175205	0.479176	0.571022	0.401383
Gut microbiota abundance (genus Lachnospiraceae UCG001 id.11321)	Sepsis (28 day death)	rs62496417	-1.04219	0.524167	0.0467804
Gut microbiota abundance (genus Lachnospiraceae UCG001 id.11321)	Sepsis (28 day death)	rs626012	-0.252723	0.586317	0.666443
Gut microbiota abundance (genus Lachnospiraceae UCG001 id.11321)	Sepsis (28 day death)	rs6940540	-0.742124	0.580161	0.200838
Gut microbiota abundance (genus Lachnospiraceae UCG001 id.11321)	Sepsis (28 day death)	rs73180851	0.256635	0.470185	0.585191
Gut microbiota abundance (genus Lachnospiraceae UCG001 id.11321)	Sepsis (28 day death)	rs734022	-0.587649	0.570777	0.303217
Gut microbiota abundance (genus Lachnospiraceae UCG001 id.11321)	Sepsis (28 day death)	rs7341608	0.542581	0.547358	0.321553
Gut microbiota abundance (genus Lachnospiraceae UCG001 id.11321)	Sepsis (28 day death)	rs73676054	-0.126651	0.596135	0.831753
Gut microbiota abundance (genus Lachnospiraceae UCG001 id.11321)	Sepsis (28 day death)	rs74034332	-0.479669	0.4638	0.301036
Gut microbiota abundance (genus Lachnospiraceae UCG001 id.11321)	Sepsis (28 day death)	rs7626633	-0.256909	0.487462	0.59817
Gut microbiota abundance (genus Lachnospiraceae UCG001 id.11321)	Sepsis (28 day death)	rs7803768	-0.823961	0.560079	0.14125
Gut microbiota abundance (genus Lachnospiraceae UCG001 id.11321)	Sepsis (28 day death)	rs78848836	-0.685082	0.486104	0.158737
Gut microbiota abundance (genus Lachnospiraceae UCG001 id.11321)	Sepsis (28 day death)	rs79358795	0.480759	0.548148	0.380454
Gut microbiota abundance (genus Lachnospiraceae UCG001 id.11321)	Sepsis (28 day death)	rs7952713	0.39299	0.538065	0.465161
Gut microbiota abundance (genus Lachnospiraceae UCG001 id.11321)	Sepsis (28 day death)	rs8067663	0.266887	0.568224	0.63858
Gut microbiota abundance (genus Lachnospiraceae UCG001 id.11321)	Sepsis (28 day death)	rs8082966	-1.20629	0.589994	0.0408966
Gut microbiota abundance (genus Lachnospiraceae UCG001 id.11321)	Sepsis (28 day death)	rs8104225	0.742904	0.537637	0.167035
Gut microbiota abundance (genus Lachnospiraceae UCG001 id.11321)	Sepsis (28 day death)	rs889472	-0.158209	0.569206	0.781053
Gut microbiota abundance (genus Lachnospiraceae UCG001 id.11321)	Sepsis (28 day death)	rs9403580	0.225728	0.514377	0.660779
Gut microbiota abundance (genus Lachnospiraceae UCG001 id.11321)	Sepsis (28 day death)	rs985416	-0.082328	0.436363	0.850353
Gut microbiota abundance (genus Lachnospiraceae UCG001 id.11321)	Sepsis (28 day death in Critical Care)	rs10085005	-0.462308	1.40577	0.742259
Gut microbiota abundance (genus Lachnospiraceae UCG001 id.11321)	Sepsis (28 day death in Critical Care)	rs10152297	-0.970966	1.39629	0.486811
Gut microbiota abundance (genus Lachnospiraceae UCG001 id.11321)	Sepsis (28 day death in Critical Care)	rs11012203	-1.33685	1.38516	0.334482
Gut microbiota abundance (genus Lachnospiraceae UCG001 id.11321)	Sepsis (28 day death in Critical Care)	rs11078831	0.162338	1.5544	0.916822
Gut microbiota abundance (genus Lachnospiraceae UCG001 id.11321)	Sepsis (28 day death in Critical Care)	rs115657146	-0.380082	1.24727	0.760571
Gut microbiota abundance (genus Lachnospiraceae UCG001 id.11321)	Sepsis (28 day death in Critical Care)	rs11712383	-0.296586	1.08566	0.784711
Gut microbiota abundance (genus Lachnospiraceae UCG001 id.11321)	Sepsis (28 day death in Critical Care)	rs117499487	-0.656175	1.0064	0.5144
Gut microbiota abundance (genus Lachnospiraceae UCG001 id.11321)	Sepsis (28 day death in Critical Care)	rs11914064	0.0832082	1.32868	0.950065
Gut microbiota abundance (genus Lachnospiraceae UCG001 id.11321)	Sepsis (28 day death in Critical Care)	rs12131224	0.295534	1.17698	0.801742
Gut microbiota abundance (genus Lachnospiraceae UCG001 id.11321)	Sepsis (28 day death in Critical Care)	rs12209311	-1.43607	1.17525	0.221734
Gut microbiota abundance (genus Lachnospiraceae UCG001 id.11321)	Sepsis (28 day death in Critical Care)	rs12492878	1.39223	1.29866	0.283699
Gut microbiota abundance (genus Lachnospiraceae UCG001 id.11321)	Sepsis (28 day death in Critical Care)	rs13022241	0.796108	1.38835	0.56636
Gut microbiota abundance (genus Lachnospiraceae UCG001 id.11321)	Sepsis (28 day death in Critical Care)	rs13279280	-0.540115	1.38403	0.696352
Gut microbiota abundance (genus Lachnospiraceae UCG001 id.11321)	Sepsis (28 day death in Critical Care)	rs1421269	-1.7578	1.28536	0.17145
Gut microbiota abundance (genus Lachnospiraceae UCG001 id.11321)	Sepsis (28 day death in Critical Care)	rs16980521	-0.300872	0.877528	0.731701
Gut microbiota abundance (genus Lachnospiraceae UCG001 id.11321)	Sepsis (28 day death in Critical Care)	rs17140876	-0.917151	1.34295	0.494645
Gut microbiota abundance (genus Lachnospiraceae UCG001 id.11321)	Sepsis (28 day death in Critical Care)	rs17201421	-0.270042	1.25957	0.830241
Gut microbiota abundance (genus Lachnospiraceae UCG001 id.11321)	Sepsis (28 day death in Critical Care)	rs17214591	-0.601621	1.26288	0.633797
Gut microbiota abundance (genus Lachnospiraceae UCG001 id.11321)	Sepsis (28 day death in Critical Care)	rs2050911	0.951194	1.14826	0.407456
Gut microbiota abundance (genus Lachnospiraceae UCG001 id.11321)	Sepsis (28 day death in Critical Care)	rs2243595	-0.86882	1.25799	0.489789
Gut microbiota abundance (genus Lachnospiraceae UCG001 id.11321)	Sepsis (28 day death in Critical Care)	rs2397752	1.05039	1.42353	0.460589
Gut microbiota abundance (genus Lachnospiraceae UCG001 id.11321)	Sepsis (28 day death in Critical Care)	rs247311	3.39841	1.39485	0.0148342
Gut microbiota abundance (genus Lachnospiraceae UCG001 id.11321)	Sepsis (28 day death in Critical Care)	rs306185	-3.97073	1.36086	0.00352496
Gut microbiota abundance (genus Lachnospiraceae UCG001 id.11321)	Sepsis (28 day death in Critical Care)	rs34339711	-2.91493	1.36189	0.0323256
Gut microbiota abundance (genus Lachnospiraceae UCG001 id.11321)	Sepsis (28 day death in Critical Care)	rs3734133	-1.01226	1.31436	0.441208
Gut microbiota abundance (genus Lachnospiraceae UCG001 id.11321)	Sepsis (28 day death in Critical Care)	rs3923744	-0.814486	1.31923	0.536976
Gut microbiota abundance (genus Lachnospiraceae UCG001 id.11321)	Sepsis (28 day death in Critical Care)	rs41306904	-0.00178212	1.17487	0.99879
Gut microbiota abundance (genus Lachnospiraceae UCG001 id.11321)	Sepsis (28 day death in Critical Care)	rs437876	-1.12655	1.05152	0.284011
Gut microbiota abundance (genus Lachnospiraceae UCG001 id.11321)	Sepsis (28 day death in Critical Care)	rs4493938	1.376	1.34528	0.306384
Gut microbiota abundance (genus Lachnospiraceae UCG001 id.11321)	Sepsis (28 day death in Critical Care)	rs4981345	-1.82273	1.21687	0.134164
Gut microbiota abundance (genus Lachnospiraceae UCG001 id.11321)	Sepsis (28 day death in Critical Care)	rs56054749	-1.7069	1.11811	0.126861
Gut microbiota abundance (genus Lachnospiraceae UCG001 id.11321)	Sepsis (28 day death in Critical Care)	rs573933	0.0543769	1.26233	0.96564
Gut microbiota abundance (genus Lachnospiraceae UCG001 id.11321)	Sepsis (28 day death in Critical Care)	rs61924694	-1.17852	0.922537	0.201434
Gut microbiota abundance (genus Lachnospiraceae UCG001 id.11321)	Sepsis (28 day death in Critical Care)	rs62141418	-1.27304	1.34451	0.343719
Gut microbiota abundance (genus Lachnospiraceae UCG001 id.11321)	Sepsis (28 day death in Critical Care)	rs62175205	0.614691	1.34196	0.646912
Gut microbiota abundance (genus Lachnospiraceae UCG001 id.11321)	Sepsis (28 day death in Critical Care)	rs62496417	0.83201	1.23919	0.501958
Gut microbiota abundance (genus Lachnospiraceae UCG001 id.11321)	Sepsis (28 day death in Critical Care)	rs626012	0.0877278	1.38374	0.949449
Gut microbiota abundance (genus Lachnospiraceae UCG001 id.11321)	Sepsis (28 day death in Critical Care)	rs6940540	-2.66587	1.36693	0.0511444
Gut microbiota abundance (genus Lachnospiraceae UCG001 id.11321)	Sepsis (28 day death in Critical Care)	rs73180851	0.168606	1.10896	0.879155
Gut microbiota abundance (genus Lachnospiraceae UCG001 id.11321)	Sepsis (28 day death in Critical Care)	rs734022	1.07286	1.3451	0.4251
Gut microbiota abundance (genus Lachnospiraceae UCG001 id.11321)	Sepsis (28 day death in Critical Care)	rs7341608	0.436954	1.28179	0.733183
Gut microbiota abundance (genus Lachnospiraceae UCG001 id.11321)	Sepsis (28 day death in Critical Care)	rs73676054	-1.78547	1.4045	0.203639
Gut microbiota abundance (genus Lachnospiraceae UCG001 id.11321)	Sepsis (28 day death in Critical Care)	rs74034332	-0.0764843	1.09464	0.944296
Gut microbiota abundance (genus Lachnospiraceae UCG001 id.11321)	Sepsis (28 day death in Critical Care)	rs7626633	0.344091	1.14377	0.763537
Gut microbiota abundance (genus Lachnospiraceae UCG001 id.11321)	Sepsis (28 day death in Critical Care)	rs7803768	-2.52602	1.32257	0.0561418
Gut microbiota abundance (genus Lachnospiraceae UCG001 id.11321)	Sepsis (28 day death in Critical Care)	rs78848836	-1.19901	1.14151	0.293547
Gut microbiota abundance (genus Lachnospiraceae UCG001 id.11321)	Sepsis (28 day death in Critical Care)	rs79358795	1.82663	1.30048	0.160144
Gut microbiota abundance (genus Lachnospiraceae UCG001 id.11321)	Sepsis (28 day death in Critical Care)	rs7952713	0.0355811	1.26688	0.977594
Gut microbiota abundance (genus Lachnospiraceae UCG001 id.11321)	Sepsis (28 day death in Critical Care)	rs8067663	0.63883	1.34048	0.63367
Gut microbiota abundance (genus Lachnospiraceae UCG001 id.11321)	Sepsis (28 day death in Critical Care)	rs8082966	-1.49502	1.39178	0.282742
Gut microbiota abundance (genus Lachnospiraceae UCG001 id.11321)	Sepsis (28 day death in Critical Care)	rs8104225	1.08214	1.26783	0.393363
Gut microbiota abundance (genus Lachnospiraceae UCG001 id.11321)	Sepsis (28 day death in Critical Care)	rs889472	-2.18831	1.34869	0.104688
Gut microbiota abundance (genus Lachnospiraceae UCG001 id.11321)	Sepsis (28 day death in Critical Care)	rs9403580	2.01916	1.20368	0.0934478
Gut microbiota abundance (genus Lachnospiraceae UCG001 id.11321)	Sepsis (28 day death in Critical Care)	rs985416	0.913179	1.02933	0.374995
Gut microbiota abundance (genus Lachnospiraceae UCG004 id.11324)	Sepsis (Critical Care)	rs10018548	-0.390329	0.801444	0.626235
Gut microbiota abundance (genus Lachnospiraceae UCG004 id.11324)	Sepsis (Critical Care)	rs10939037	0.412262	0.813166	0.612167
Gut microbiota abundance (genus Lachnospiraceae UCG004 id.11324)	Sepsis (Critical Care)	rs11060014	1.19416	0.805032	0.137975
Gut microbiota abundance (genus Lachnospiraceae UCG004 id.11324)	Sepsis (Critical Care)	rs11086810	1.02789	0.8459	0.224312
Gut microbiota abundance (genus Lachnospiraceae UCG004 id.11324)	Sepsis (Critical Care)	rs11128180	-1.16406	0.713852	0.102958
Gut microbiota abundance (genus Lachnospiraceae UCG004 id.11324)	Sepsis (Critical Care)	rs1166706	0.0495962	0.811967	0.951294
Gut microbiota abundance (genus Lachnospiraceae UCG004 id.11324)	Sepsis (Critical Care)	rs117276182	-0.33991	0.648234	0.600026
Gut microbiota abundance (genus Lachnospiraceae UCG004 id.11324)	Sepsis (Critical Care)	rs11734376	1.26938	0.741102	0.0867444
Gut microbiota abundance (genus Lachnospiraceae UCG004 id.11324)	Sepsis (Critical Care)	rs11783299	-0.795733	0.761507	0.296048
Gut microbiota abundance (genus Lachnospiraceae UCG004 id.11324)	Sepsis (Critical Care)	rs11894183	-0.0851167	0.790962	0.914304
Gut microbiota abundance (genus Lachnospiraceae UCG004 id.11324)	Sepsis (Critical Care)	rs12072562	-1.90708	0.631286	0.00251988
Gut microbiota abundance (genus Lachnospiraceae UCG004 id.11324)	Sepsis (Critical Care)	rs12124709	0.647965	0.77187	0.401203
Gut microbiota abundance (genus Lachnospiraceae UCG004 id.11324)	Sepsis (Critical Care)	rs12194419	-1.05031	0.765548	0.170072
Gut microbiota abundance (genus Lachnospiraceae UCG004 id.11324)	Sepsis (Critical Care)	rs12202257	-0.583915	0.739809	0.429949
Gut microbiota abundance (genus Lachnospiraceae UCG004 id.11324)	Sepsis (Critical Care)	rs12275748	-0.651444	0.742428	0.380242
Gut microbiota abundance (genus Lachnospiraceae UCG004 id.11324)	Sepsis (Critical Care)	rs12373198	1.07219	0.843074	0.203458
Gut microbiota abundance (genus Lachnospiraceae UCG004 id.11324)	Sepsis (Critical Care)	rs12610840	-0.192634	0.772972	0.803197
Gut microbiota abundance (genus Lachnospiraceae UCG004 id.11324)	Sepsis (Critical Care)	rs12673420	0.123828	0.716562	0.862802
Gut microbiota abundance (genus Lachnospiraceae UCG004 id.11324)	Sepsis (Critical Care)	rs12747809	-0.365334	0.678576	0.590312
Gut microbiota abundance (genus Lachnospiraceae UCG004 id.11324)	Sepsis (Critical Care)	rs12894272	-0.904847	0.72164	0.209887
Gut microbiota abundance (genus Lachnospiraceae UCG004 id.11324)	Sepsis (Critical Care)	rs13205348	-0.53211	0.801312	0.506659
Gut microbiota abundance (genus Lachnospiraceae UCG004 id.11324)	Sepsis (Critical Care)	rs1345861	-1.37994	0.830788	0.0967137
Gut microbiota abundance (genus Lachnospiraceae UCG004 id.11324)	Sepsis (Critical Care)	rs1367448	-1.51608	0.850627	0.0746979
Gut microbiota abundance (genus Lachnospiraceae UCG004 id.11324)	Sepsis (Critical Care)	rs148186621	-0.446448	0.768975	0.561527
Gut microbiota abundance (genus Lachnospiraceae UCG004 id.11324)	Sepsis (Critical Care)	rs1568222	-0.550942	0.780749	0.4804
Gut microbiota abundance (genus Lachnospiraceae UCG004 id.11324)	Sepsis (Critical Care)	rs182075	-0.133851	0.844947	0.874131
Gut microbiota abundance (genus Lachnospiraceae UCG004 id.11324)	Sepsis (Critical Care)	rs1867992	-0.56957	0.838021	0.496719
Gut microbiota abundance (genus Lachnospiraceae UCG004 id.11324)	Sepsis (Critical Care)	rs233486	-1.13357	0.721777	0.116293
Gut microbiota abundance (genus Lachnospiraceae UCG004 id.11324)	Sepsis (Critical Care)	rs2365476	0.753796	0.834153	0.366172
Gut microbiota abundance (genus Lachnospiraceae UCG004 id.11324)	Sepsis (Critical Care)	rs2378788	-0.000452421	0.749374	0.999518
Gut microbiota abundance (genus Lachnospiraceae UCG004 id.11324)	Sepsis (Critical Care)	rs2444793	-0.880363	0.727974	0.226535
Gut microbiota abundance (genus Lachnospiraceae UCG004 id.11324)	Sepsis (Critical Care)	rs2726805	-0.033357	0.734101	0.963757
Gut microbiota abundance (genus Lachnospiraceae UCG004 id.11324)	Sepsis (Critical Care)	rs2803212	0.504185	0.760376	0.507284
Gut microbiota abundance (genus Lachnospiraceae UCG004 id.11324)	Sepsis (Critical Care)	rs28642124	-0.294936	0.755511	0.696256
Gut microbiota abundance (genus Lachnospiraceae UCG004 id.11324)	Sepsis (Critical Care)	rs2882478	0.168406	0.689496	0.807042
Gut microbiota abundance (genus Lachnospiraceae UCG004 id.11324)	Sepsis (Critical Care)	rs35182105	-0.322403	0.700652	0.645411
Gut microbiota abundance (genus Lachnospiraceae UCG004 id.11324)	Sepsis (Critical Care)	rs3764556	0.251053	0.800781	0.753893
Gut microbiota abundance (genus Lachnospiraceae UCG004 id.11324)	Sepsis (Critical Care)	rs3864639	0.887399	0.814923	0.276182
Gut microbiota abundance (genus Lachnospiraceae UCG004 id.11324)	Sepsis (Critical Care)	rs403831	1.10799	0.730411	0.129283
Gut microbiota abundance (genus Lachnospiraceae UCG004 id.11324)	Sepsis (Critical Care)	rs4838664	0.298755	0.491117	0.542976
Gut microbiota abundance (genus Lachnospiraceae UCG004 id.11324)	Sepsis (Critical Care)	rs59551907	-1.13127	0.559459	0.0431687
Gut microbiota abundance (genus Lachnospiraceae UCG004 id.11324)	Sepsis (Critical Care)	rs602518	1.16312	0.87753	0.185022
Gut microbiota abundance (genus Lachnospiraceae UCG004 id.11324)	Sepsis (Critical Care)	rs6126757	-1.08682	0.794579	0.171377
Gut microbiota abundance (genus Lachnospiraceae UCG004 id.11324)	Sepsis (Critical Care)	rs62110744	-0.322329	0.721518	0.655065
Gut microbiota abundance (genus Lachnospiraceae UCG004 id.11324)	Sepsis (Critical Care)	rs62256047	0.885195	0.758225	0.243026
Gut microbiota abundance (genus Lachnospiraceae UCG004 id.11324)	Sepsis (Critical Care)	rs62256516	-0.132288	0.761453	0.862076
Gut microbiota abundance (genus Lachnospiraceae UCG004 id.11324)	Sepsis (Critical Care)	rs6586195	-1.05805	0.675874	0.117478
Gut microbiota abundance (genus Lachnospiraceae UCG004 id.11324)	Sepsis (Critical Care)	rs6656451	-1.64173	0.726435	0.0238227
Gut microbiota abundance (genus Lachnospiraceae UCG004 id.11324)	Sepsis (Critical Care)	rs7194862	0.71522	0.828474	0.387974
Gut microbiota abundance (genus Lachnospiraceae UCG004 id.11324)	Sepsis (Critical Care)	rs72789815	-0.848844	0.792587	0.284179
Gut microbiota abundance (genus Lachnospiraceae UCG004 id.11324)	Sepsis (Critical Care)	rs73017049	-0.660288	0.740808	0.372764
Gut microbiota abundance (genus Lachnospiraceae UCG004 id.11324)	Sepsis (Critical Care)	rs73149988	-0.523998	0.523505	0.316855
Gut microbiota abundance (genus Lachnospiraceae UCG004 id.11324)	Sepsis (Critical Care)	rs73168270	-0.0435914	0.777053	0.955263
Gut microbiota abundance (genus Lachnospiraceae UCG004 id.11324)	Sepsis (Critical Care)	rs7513227	-0.122961	0.774965	0.873932
Gut microbiota abundance (genus Lachnospiraceae UCG004 id.11324)	Sepsis (Critical Care)	rs75395715	-0.610541	0.556667	0.272738
Gut microbiota abundance (genus Lachnospiraceae UCG004 id.11324)	Sepsis (Critical Care)	rs75425019	0.495132	0.753075	0.510873
Gut microbiota abundance (genus Lachnospiraceae UCG004 id.11324)	Sepsis (Critical Care)	rs7629954	0.149043	0.702104	0.831888
Gut microbiota abundance (genus Lachnospiraceae UCG004 id.11324)	Sepsis (Critical Care)	rs7833187	-0.687333	0.724382	0.342695
Gut microbiota abundance (genus Lachnospiraceae UCG004 id.11324)	Sepsis (Critical Care)	rs80281384	-0.999288	0.740168	0.176989
Gut microbiota abundance (genus Lachnospiraceae UCG004 id.11324)	Sepsis (Critical Care)	rs807351	-0.0124794	0.807139	0.987664
Gut microbiota abundance (genus Lachnospiraceae UCG004 id.11324)	Sepsis (Critical Care)	rs868696	0.408243	0.743497	0.582947
Gut microbiota abundance (genus Lachnospiraceae UCG004 id.11324)	Sepsis (Critical Care)	rs9349015	0.649965	0.768761	0.397848
Gut microbiota abundance (genus Lachnospiraceae UCG004 id.11324)	Sepsis (Critical Care)	rs9364075	0.827268	0.765616	0.279908
Gut microbiota abundance (genus Lachnospiraceae UCG004 id.11324)	Sepsis (Critical Care)	rs9499828	2.03909	0.77718	0.00869802
Gut microbiota abundance (genus Peptococcus id.2037)	Sepsis (under 75)	rs10031059	0.0580821	0.130941	0.65735
Gut microbiota abundance (genus Peptococcus id.2037)	Sepsis (under 75)	rs1007308	-0.0214612	0.173725	0.901683
Gut microbiota abundance (genus Peptococcus id.2037)	Sepsis (under 75)	rs11001941	-0.0214949	0.139116	0.877208
Gut microbiota abundance (genus Peptococcus id.2037)	Sepsis (under 75)	rs11209403	-0.27688	0.169585	0.102534
Gut microbiota abundance (genus Peptococcus id.2037)	Sepsis (under 75)	rs115355888	-0.0470571	0.169841	0.78173
Gut microbiota abundance (genus Peptococcus id.2037)	Sepsis (under 75)	rs11887229	0.0978181	0.165452	0.554374
Gut microbiota abundance (genus Peptococcus id.2037)	Sepsis (under 75)	rs12069354	0.134783	0.16363	0.410106
Gut microbiota abundance (genus Peptococcus id.2037)	Sepsis (under 75)	rs12100175	0.0470559	0.170756	0.782875
Gut microbiota abundance (genus Peptococcus id.2037)	Sepsis (under 75)	rs12118381	-0.123985	0.170054	0.465944
Gut microbiota abundance (genus Peptococcus id.2037)	Sepsis (under 75)	rs12446501	-0.0996239	0.174873	0.568886
Gut microbiota abundance (genus Peptococcus id.2037)	Sepsis (under 75)	rs12668346	0.064029	0.165615	0.699043
Gut microbiota abundance (genus Peptococcus id.2037)	Sepsis (under 75)	rs12917459	-0.343754	0.161191	0.0329586
Gut microbiota abundance (genus Peptococcus id.2037)	Sepsis (under 75)	rs17124283	0.0120743	0.174354	0.944789
Gut microbiota abundance (genus Peptococcus id.2037)	Sepsis (under 75)	rs17369434	-0.354687	0.148785	0.0171307
Gut microbiota abundance (genus Peptococcus id.2037)	Sepsis (under 75)	rs2009426	-0.122396	0.170889	0.47385
Gut microbiota abundance (genus Peptococcus id.2037)	Sepsis (under 75)	rs2054133	0.134197	0.151217	0.374841
Gut microbiota abundance (genus Peptococcus id.2037)	Sepsis (under 75)	rs2182613	-0.177576	0.16702	0.287691
Gut microbiota abundance (genus Peptococcus id.2037)	Sepsis (under 75)	rs2600158	0.122034	0.166134	0.462614
Gut microbiota abundance (genus Peptococcus id.2037)	Sepsis (under 75)	rs2792242	0.104972	0.165429	0.525726
Gut microbiota abundance (genus Peptococcus id.2037)	Sepsis (under 75)	rs2905798	-0.0456284	0.166042	0.783469
Gut microbiota abundance (genus Peptococcus id.2037)	Sepsis (under 75)	rs35289226	-0.344792	0.148458	0.0202071
Gut microbiota abundance (genus Peptococcus id.2037)	Sepsis (under 75)	rs35741880	-0.445285	0.170857	0.00915558
Gut microbiota abundance (genus Peptococcus id.2037)	Sepsis (under 75)	rs36121075	0.166079	0.150919	0.271135
Gut microbiota abundance (genus Peptococcus id.2037)	Sepsis (under 75)	rs3887833	-0.0868251	0.169054	0.607535
Gut microbiota abundance (genus Peptococcus id.2037)	Sepsis (under 75)	rs406456	0.132158	0.165389	0.424247
Gut microbiota abundance (genus Peptococcus id.2037)	Sepsis (under 75)	rs413827	0.257136	0.150714	0.0879873
Gut microbiota abundance (genus Peptococcus id.2037)	Sepsis (under 75)	rs4539470	-0.0721279	0.159487	0.651089
Gut microbiota abundance (genus Peptococcus id.2037)	Sepsis (under 75)	rs4689050	-0.0329813	0.16984	0.846027
Gut microbiota abundance (genus Peptococcus id.2037)	Sepsis (under 75)	rs4752279	0.0632263	0.17828	0.722855
Gut microbiota abundance (genus Peptococcus id.2037)	Sepsis (under 75)	rs56134963	0.109805	0.168174	0.513806
Gut microbiota abundance (genus Peptococcus id.2037)	Sepsis (under 75)	rs5770862	-0.180769	0.157946	0.252416
Gut microbiota abundance (genus Peptococcus id.2037)	Sepsis (under 75)	rs61973475	0.0683924	0.175093	0.696088
Gut microbiota abundance (genus Peptococcus id.2037)	Sepsis (under 75)	rs6548066	-0.251017	0.159035	0.11448
Gut microbiota abundance (genus Peptococcus id.2037)	Sepsis (under 75)	rs6551665	-0.266702	0.164011	0.103924
Gut microbiota abundance (genus Peptococcus id.2037)	Sepsis (under 75)	rs6735272	0.0051859	0.175792	0.976466
Gut microbiota abundance (genus Peptococcus id.2037)	Sepsis (under 75)	rs6821675	-0.212922	0.156142	0.172679
Gut microbiota abundance (genus Peptococcus id.2037)	Sepsis (under 75)	rs6918730	0.0686952	0.156334	0.660362
Gut microbiota abundance (genus Peptococcus id.2037)	Sepsis (under 75)	rs7033353	-0.0888274	0.151378	0.557342
Gut microbiota abundance (genus Peptococcus id.2037)	Sepsis (under 75)	rs7033503	0.076627	0.169578	0.651363
Gut microbiota abundance (genus Peptococcus id.2037)	Sepsis (under 75)	rs72734140	0.0665411	0.168669	0.693207
Gut microbiota abundance (genus Peptococcus id.2037)	Sepsis (under 75)	rs72850165	-0.0489211	0.159094	0.758465
Gut microbiota abundance (genus Peptococcus id.2037)	Sepsis (under 75)	rs72890671	0.113577	0.169009	0.50157
Gut microbiota abundance (genus Peptococcus id.2037)	Sepsis (under 75)	rs74592222	-0.00322316	0.157463	0.983669
Gut microbiota abundance (genus Peptococcus id.2037)	Sepsis (under 75)	rs77614201	-0.190544	0.164432	0.246535
Gut microbiota abundance (genus Peptococcus id.2037)	Sepsis (under 75)	rs77681628	-0.286214	0.140324	0.0413841
Gut microbiota abundance (genus Peptococcus id.2037)	Sepsis (under 75)	rs77718071	-0.247126	0.158879	0.119843
Gut microbiota abundance (genus Peptococcus id.2037)	Sepsis (under 75)	rs79933255	0.192595	0.17132	0.260934
Gut microbiota abundance (genus Peptococcus id.2037)	Sepsis (under 75)	rs915159	-0.0999582	0.179669	0.577975
Gut microbiota abundance (genus Peptococcus id.2037)	Sepsis (under 75)	rs9424309	0.00728257	0.182467	0.968163
Gut microbiota abundance (genus Peptococcus id.2037)	Sepsis (under 75)	rs9783976	0.292223	0.179149	0.102854
Gut microbiota abundance (genus Peptococcus id.2037)	Sepsis	rs10031059	0.0586521	0.133836	0.661213
Gut microbiota abundance (genus Peptococcus id.2037)	Sepsis	rs1007308	0.0508141	0.177508	0.774676
Gut microbiota abundance (genus Peptococcus id.2037)	Sepsis	rs11001941	-0.0452915	0.141736	0.749312
Gut microbiota abundance (genus Peptococcus id.2037)	Sepsis	rs11209403	-0.354591	0.173436	0.0409042
Gut microbiota abundance (genus Peptococcus id.2037)	Sepsis	rs115355888	-0.0612096	0.173523	0.724278
Gut microbiota abundance (genus Peptococcus id.2037)	Sepsis	rs11887229	0.0301196	0.168874	0.858444
Gut microbiota abundance (genus Peptococcus id.2037)	Sepsis	rs12069354	0.0282137	0.166805	0.865685
Gut microbiota abundance (genus Peptococcus id.2037)	Sepsis	rs12100175	-0.155669	0.174484	0.372301
Gut microbiota abundance (genus Peptococcus id.2037)	Sepsis	rs12118381	-0.18495	0.173517	0.286475
Gut microbiota abundance (genus Peptococcus id.2037)	Sepsis	rs12446501	-0.0354703	0.178406	0.842405
Gut microbiota abundance (genus Peptococcus id.2037)	Sepsis	rs12668346	0.0997092	0.16922	0.555707
Gut microbiota abundance (genus Peptococcus id.2037)	Sepsis	rs12917459	-0.146508	0.164602	0.373426
Gut microbiota abundance (genus Peptococcus id.2037)	Sepsis	rs17124283	0.0423461	0.178004	0.811963
Gut microbiota abundance (genus Peptococcus id.2037)	Sepsis	rs17369434	-0.083784	0.152012	0.58152
Gut microbiota abundance (genus Peptococcus id.2037)	Sepsis	rs2009426	0.0507152	0.174543	0.771388
Gut microbiota abundance (genus Peptococcus id.2037)	Sepsis	rs2054133	0.171066	0.1545	0.268196
Gut microbiota abundance (genus Peptococcus id.2037)	Sepsis	rs2182613	-0.0370529	0.170467	0.827927
Gut microbiota abundance (genus Peptococcus id.2037)	Sepsis	rs2600158	-0.0865791	0.169599	0.609706
Gut microbiota abundance (genus Peptococcus id.2037)	Sepsis	rs2792242	0.167494	0.168779	0.32101
Gut microbiota abundance (genus Peptococcus id.2037)	Sepsis	rs2905798	-0.00431828	0.169604	0.979687
Gut microbiota abundance (genus Peptococcus id.2037)	Sepsis	rs35289226	-0.274868	0.152089	0.0707189
Gut microbiota abundance (genus Peptococcus id.2037)	Sepsis	rs35741880	-0.317463	0.174523	0.0689066
Gut microbiota abundance (genus Peptococcus id.2037)	Sepsis	rs36121075	0.0251797	0.154213	0.870299
Gut microbiota abundance (genus Peptococcus id.2037)	Sepsis	rs3887833	-0.011792	0.172514	0.945504
Gut microbiota abundance (genus Peptococcus id.2037)	Sepsis	rs406456	0.290134	0.168711	0.085485
Gut microbiota abundance (genus Peptococcus id.2037)	Sepsis	rs413827	-0.001552	0.154083	0.991963
Gut microbiota abundance (genus Peptococcus id.2037)	Sepsis	rs4539470	-0.00384011	0.163034	0.981208
Gut microbiota abundance (genus Peptococcus id.2037)	Sepsis	rs4689050	-0.0594208	0.173489	0.73197
Gut microbiota abundance (genus Peptococcus id.2037)	Sepsis	rs4752279	-0.0281458	0.181631	0.876851
Gut microbiota abundance (genus Peptococcus id.2037)	Sepsis	rs56134963	-0.0779975	0.171898	0.650014
Gut microbiota abundance (genus Peptococcus id.2037)	Sepsis	rs5770862	-0.128855	0.161281	0.424323
Gut microbiota abundance (genus Peptococcus id.2037)	Sepsis	rs61973475	0.0450271	0.178514	0.800861
Gut microbiota abundance (genus Peptococcus id.2037)	Sepsis	rs6548066	-0.321915	0.162711	0.0478784
Gut microbiota abundance (genus Peptococcus id.2037)	Sepsis	rs6551665	-0.294342	0.167611	0.0790708
Gut microbiota abundance (genus Peptococcus id.2037)	Sepsis	rs6735272	-0.0225607	0.179458	0.899957
Gut microbiota abundance (genus Peptococcus id.2037)	Sepsis	rs6821675	-0.136516	0.159347	0.391597
Gut microbiota abundance (genus Peptococcus id.2037)	Sepsis	rs6918730	-0.0537624	0.159306	0.735755
Gut microbiota abundance (genus Peptococcus id.2037)	Sepsis	rs7033353	-0.112317	0.15451	0.467273
Gut microbiota abundance (genus Peptococcus id.2037)	Sepsis	rs7033503	-0.0428031	0.173086	0.804681
Gut microbiota abundance (genus Peptococcus id.2037)	Sepsis	rs72734140	0.0805762	0.172299	0.640032
Gut microbiota abundance (genus Peptococcus id.2037)	Sepsis	rs72850165	0.0069507	0.162507	0.965884
Gut microbiota abundance (genus Peptococcus id.2037)	Sepsis	rs72890671	0.154683	0.172543	0.369992
Gut microbiota abundance (genus Peptococcus id.2037)	Sepsis	rs74592222	-0.188517	0.160469	0.24008
Gut microbiota abundance (genus Peptococcus id.2037)	Sepsis	rs77614201	-0.168918	0.167929	0.314468
Gut microbiota abundance (genus Peptococcus id.2037)	Sepsis	rs77681628	-0.133345	0.143035	0.351207
Gut microbiota abundance (genus Peptococcus id.2037)	Sepsis	rs77718071	-0.201123	0.162206	0.215006
Gut microbiota abundance (genus Peptococcus id.2037)	Sepsis	rs79933255	0.123918	0.175108	0.479153
Gut microbiota abundance (genus Peptococcus id.2037)	Sepsis	rs915159	-0.15632	0.18253	0.391771
Gut microbiota abundance (genus Peptococcus id.2037)	Sepsis	rs9424309	-0.061385	0.185818	0.741136
Gut microbiota abundance (genus Peptococcus id.2037)	Sepsis	rs9783976	0.351814	0.182881	0.0543879
Gut microbiota abundance (genus Rikenellaceae RC9 gut group id.11191)	Sepsis (Critical Care)	rs10078748	-0.422432	0.353404	0.231961
Gut microbiota abundance (genus Rikenellaceae RC9 gut group id.11191)	Sepsis (Critical Care)	rs10110645	0.648437	0.380896	0.0886803
Gut microbiota abundance (genus Rikenellaceae RC9 gut group id.11191)	Sepsis (Critical Care)	rs10409422	-0.651979	0.389937	0.0945222
Gut microbiota abundance (genus Rikenellaceae RC9 gut group id.11191)	Sepsis (Critical Care)	rs10759261	0.0733306	0.363947	0.840318
Gut microbiota abundance (genus Rikenellaceae RC9 gut group id.11191)	Sepsis (Critical Care)	rs10810698	0.0637107	0.372236	0.864101
Gut microbiota abundance (genus Rikenellaceae RC9 gut group id.11191)	Sepsis (Critical Care)	rs11060474	-0.289465	0.372442	0.437035
Gut microbiota abundance (genus Rikenellaceae RC9 gut group id.11191)	Sepsis (Critical Care)	rs111288872	0.145011	0.402657	0.718746
Gut microbiota abundance (genus Rikenellaceae RC9 gut group id.11191)	Sepsis (Critical Care)	rs11690190	-0.263652	0.412814	0.523038
Gut microbiota abundance (genus Rikenellaceae RC9 gut group id.11191)	Sepsis (Critical Care)	rs11793196	0.340979	0.37516	0.363408
Gut microbiota abundance (genus Rikenellaceae RC9 gut group id.11191)	Sepsis (Critical Care)	rs11909487	0.263033	0.373146	0.480869
Gut microbiota abundance (genus Rikenellaceae RC9 gut group id.11191)	Sepsis (Critical Care)	rs12501673	0.051727	0.353286	0.883592
Gut microbiota abundance (genus Rikenellaceae RC9 gut group id.11191)	Sepsis (Critical Care)	rs12562415	0.375649	0.418824	0.369765
Gut microbiota abundance (genus Rikenellaceae RC9 gut group id.11191)	Sepsis (Critical Care)	rs13059510	0.205575	0.393134	0.601035
Gut microbiota abundance (genus Rikenellaceae RC9 gut group id.11191)	Sepsis (Critical Care)	rs1609100	-0.501147	0.380817	0.188181
Gut microbiota abundance (genus Rikenellaceae RC9 gut group id.11191)	Sepsis (Critical Care)	rs17032291	-0.00306758	0.335754	0.99271
Gut microbiota abundance (genus Rikenellaceae RC9 gut group id.11191)	Sepsis (Critical Care)	rs17582787	-0.352395	0.355643	0.321749
Gut microbiota abundance (genus Rikenellaceae RC9 gut group id.11191)	Sepsis (Critical Care)	rs1793404	-0.243311	0.39093	0.533686
Gut microbiota abundance (genus Rikenellaceae RC9 gut group id.11191)	Sepsis (Critical Care)	rs182796	-0.425177	0.372796	0.254075
Gut microbiota abundance (genus Rikenellaceae RC9 gut group id.11191)	Sepsis (Critical Care)	rs2012437	0.120335	0.373097	0.74705
Gut microbiota abundance (genus Rikenellaceae RC9 gut group id.11191)	Sepsis (Critical Care)	rs2058640	-0.546874	0.374837	0.144575
Gut microbiota abundance (genus Rikenellaceae RC9 gut group id.11191)	Sepsis (Critical Care)	rs2900503	-0.407532	0.312787	0.192607
Gut microbiota abundance (genus Rikenellaceae RC9 gut group id.11191)	Sepsis (Critical Care)	rs2998141	-0.429988	0.359163	0.231231
Gut microbiota abundance (genus Rikenellaceae RC9 gut group id.11191)	Sepsis (Critical Care)	rs35357451	0.463366	0.372127	0.213065
Gut microbiota abundance (genus Rikenellaceae RC9 gut group id.11191)	Sepsis (Critical Care)	rs36053285	-0.413836	0.379259	0.275198
Gut microbiota abundance (genus Rikenellaceae RC9 gut group id.11191)	Sepsis (Critical Care)	rs4270579	-1.11627	0.373067	0.0027703
Gut microbiota abundance (genus Rikenellaceae RC9 gut group id.11191)	Sepsis (Critical Care)	rs4477896	-0.528703	0.35895	0.140773
Gut microbiota abundance (genus Rikenellaceae RC9 gut group id.11191)	Sepsis (Critical Care)	rs4634693	0.010302	0.390651	0.978961
Gut microbiota abundance (genus Rikenellaceae RC9 gut group id.11191)	Sepsis (Critical Care)	rs4717843	-0.0399615	0.345029	0.907795
Gut microbiota abundance (genus Rikenellaceae RC9 gut group id.11191)	Sepsis (Critical Care)	rs4779614	-0.253154	0.36377	0.486479
Gut microbiota abundance (genus Rikenellaceae RC9 gut group id.11191)	Sepsis (Critical Care)	rs57257365	-0.238169	0.39335	0.544854
Gut microbiota abundance (genus Rikenellaceae RC9 gut group id.11191)	Sepsis (Critical Care)	rs6110500	-0.3332	0.38782	0.390251
Gut microbiota abundance (genus Rikenellaceae RC9 gut group id.11191)	Sepsis (Critical Care)	rs6447543	-0.291668	0.352747	0.408323
Gut microbiota abundance (genus Rikenellaceae RC9 gut group id.11191)	Sepsis (Critical Care)	rs6585429	0.410275	0.41052	0.317599
Gut microbiota abundance (genus Rikenellaceae RC9 gut group id.11191)	Sepsis (Critical Care)	rs7094118	-0.224843	0.38718	0.561429
Gut microbiota abundance (genus Rikenellaceae RC9 gut group id.11191)	Sepsis (Critical Care)	rs72800209	0.518642	0.329733	0.115738
Gut microbiota abundance (genus Rikenellaceae RC9 gut group id.11191)	Sepsis (Critical Care)	rs73937026	-0.195101	0.382982	0.610453
Gut microbiota abundance (genus Rikenellaceae RC9 gut group id.11191)	Sepsis (Critical Care)	rs74589440	0.639053	0.380551	0.0930967
Gut microbiota abundance (genus Rikenellaceae RC9 gut group id.11191)	Sepsis (Critical Care)	rs75612907	-0.762379	0.423104	0.0715659
Gut microbiota abundance (genus Rikenellaceae RC9 gut group id.11191)	Sepsis (Critical Care)	rs7642251	0.0848103	0.399334	0.831811
Gut microbiota abundance (genus Rikenellaceae RC9 gut group id.11191)	Sepsis (Critical Care)	rs76721085	0.106014	0.396676	0.789273
Gut microbiota abundance (genus Rikenellaceae RC9 gut group id.11191)	Sepsis (Critical Care)	rs7712231	-0.476614	0.352048	0.17579
Gut microbiota abundance (genus Rikenellaceae RC9 gut group id.11191)	Sepsis (Critical Care)	rs79553170	0.263666	0.348685	0.449546
Gut microbiota abundance (genus Rikenellaceae RC9 gut group id.11191)	Sepsis (Critical Care)	rs80309088	0.518684	0.347702	0.135766
Gut microbiota abundance (genus Rikenellaceae RC9 gut group id.11191)	Sepsis (Critical Care)	rs878539	-0.490425	0.402859	0.223467
Gut microbiota abundance (genus Rikenellaceae RC9 gut group id.11191)	Sepsis (Critical Care)	rs9390773	-0.701729	0.414995	0.0908497
Gut microbiota abundance (genus Rikenellaceae RC9 gut group id.11191)	Sepsis (Critical Care)	rs9887954	0.153297	0.348109	0.659669
Gut microbiota abundance (genus Rikenellaceae RC9 gut group id.11191)	Sepsis (Critical Care)	rs9890661	-0.787956	0.372596	0.0344493
Gut microbiota abundance (genus Romboutsia id.11347)	Sepsis (28 day death)	rs10091895	0.776795	0.653369	0.234476
Gut microbiota abundance (genus Romboutsia id.11347)	Sepsis (28 day death)	rs10279978	0.183498	0.578007	0.750889
Gut microbiota abundance (genus Romboutsia id.11347)	Sepsis (28 day death)	rs10918447	1.01966	0.691552	0.140359
Gut microbiota abundance (genus Romboutsia id.11347)	Sepsis (28 day death)	rs10970308	-0.222518	0.670803	0.740101
Gut microbiota abundance (genus Romboutsia id.11347)	Sepsis (28 day death)	rs11087924	2.22182	0.761165	0.00351191
Gut microbiota abundance (genus Romboutsia id.11347)	Sepsis (28 day death)	rs11190363	0.355175	0.688561	0.605978
Gut microbiota abundance (genus Romboutsia id.11347)	Sepsis (28 day death)	rs11221428	-0.734337	0.607721	0.226914
Gut microbiota abundance (genus Romboutsia id.11347)	Sepsis (28 day death)	rs112989291	1.00034	0.671957	0.136568
Gut microbiota abundance (genus Romboutsia id.11347)	Sepsis (28 day death)	rs12483791	0.031691	0.489881	0.94842
Gut microbiota abundance (genus Romboutsia id.11347)	Sepsis (28 day death)	rs12535104	0.927678	0.670537	0.166516
Gut microbiota abundance (genus Romboutsia id.11347)	Sepsis (28 day death)	rs12659620	-0.290512	0.673687	0.666303
Gut microbiota abundance (genus Romboutsia id.11347)	Sepsis (28 day death)	rs12667605	0.91107	0.700478	0.193382
Gut microbiota abundance (genus Romboutsia id.11347)	Sepsis (28 day death)	rs1470955	0.281336	0.447238	0.529315
Gut microbiota abundance (genus Romboutsia id.11347)	Sepsis (28 day death)	rs1636868	0.328234	0.66368	0.620906
Gut microbiota abundance (genus Romboutsia id.11347)	Sepsis (28 day death)	rs16843578	0.95316	0.66194	0.149882
Gut microbiota abundance (genus Romboutsia id.11347)	Sepsis (28 day death)	rs16906747	-0.00273593	0.450319	0.995152
Gut microbiota abundance (genus Romboutsia id.11347)	Sepsis (28 day death)	rs17553657	0.157125	0.648918	0.808676
Gut microbiota abundance (genus Romboutsia id.11347)	Sepsis (28 day death)	rs1915126	0.541708	0.675629	0.422679
Gut microbiota abundance (genus Romboutsia id.11347)	Sepsis (28 day death)	rs2225588	0.217989	0.681873	0.749202
Gut microbiota abundance (genus Romboutsia id.11347)	Sepsis (28 day death)	rs253140	0.0820081	0.629669	0.896377
Gut microbiota abundance (genus Romboutsia id.11347)	Sepsis (28 day death)	rs28603357	0.353048	0.364852	0.333221
Gut microbiota abundance (genus Romboutsia id.11347)	Sepsis (28 day death)	rs34302036	-0.0369416	0.61459	0.95207
Gut microbiota abundance (genus Romboutsia id.11347)	Sepsis (28 day death)	rs36074470	-0.0728596	0.58928	0.901599
Gut microbiota abundance (genus Romboutsia id.11347)	Sepsis (28 day death)	rs3893200	-0.112052	0.665887	0.866367
Gut microbiota abundance (genus Romboutsia id.11347)	Sepsis (28 day death)	rs6010969	-0.486267	0.65727	0.459405
Gut microbiota abundance (genus Romboutsia id.11347)	Sepsis (28 day death)	rs60780210	1.15753	0.717516	0.106692
Gut microbiota abundance (genus Romboutsia id.11347)	Sepsis (28 day death)	rs61841503	-0.275982	0.480185	0.565467
Gut microbiota abundance (genus Romboutsia id.11347)	Sepsis (28 day death)	rs61940383	-0.774472	0.704302	0.271493
Gut microbiota abundance (genus Romboutsia id.11347)	Sepsis (28 day death)	rs62504452	0.598141	0.621447	0.335799
Gut microbiota abundance (genus Romboutsia id.11347)	Sepsis (28 day death)	rs6591869	0.702833	0.383933	0.0671583
Gut microbiota abundance (genus Romboutsia id.11347)	Sepsis (28 day death)	rs7109293	0.114805	0.686517	0.86719
Gut microbiota abundance (genus Romboutsia id.11347)	Sepsis (28 day death)	rs72720404	-0.70587	0.527563	0.180902
Gut microbiota abundance (genus Romboutsia id.11347)	Sepsis (28 day death)	rs72779707	-0.38139	0.673592	0.571256
Gut microbiota abundance (genus Romboutsia id.11347)	Sepsis (28 day death)	rs73180186	0.293638	0.441674	0.50616
Gut microbiota abundance (genus Romboutsia id.11347)	Sepsis (28 day death)	rs73322744	-1.05125	0.465283	0.0238604
Gut microbiota abundance (genus Romboutsia id.11347)	Sepsis (28 day death)	rs74180876	0.0988317	0.568357	0.861952
Gut microbiota abundance (genus Romboutsia id.11347)	Sepsis (28 day death)	rs75200530	0.0260654	0.399586	0.94799
Gut microbiota abundance (genus Romboutsia id.11347)	Sepsis (28 day death)	rs7554267	0.107515	0.660339	0.870662
Gut microbiota abundance (genus Romboutsia id.11347)	Sepsis (28 day death)	rs75987356	-0.22737	0.537541	0.672308
Gut microbiota abundance (genus Romboutsia id.11347)	Sepsis (28 day death)	rs760457	-0.151484	0.676725	0.822874
Gut microbiota abundance (genus Romboutsia id.11347)	Sepsis (28 day death)	rs77534407	-0.376065	0.637814	0.555449
Gut microbiota abundance (genus Romboutsia id.11347)	Sepsis (28 day death)	rs77540684	0.718327	0.67601	0.287964
Gut microbiota abundance (genus Romboutsia id.11347)	Sepsis (28 day death)	rs77702691	0.552534	0.588869	0.348092
Gut microbiota abundance (genus Romboutsia id.11347)	Sepsis (28 day death)	rs80312145	-0.186025	0.634723	0.76946
Gut microbiota abundance (genus Romboutsia id.11347)	Sepsis (28 day death)	rs878718	0.421693	0.687767	0.539788
Gut microbiota abundance (genus Romboutsia id.11347)	Sepsis (28 day death)	rs888936	-0.792148	0.660445	0.230366
Gut microbiota abundance (genus Romboutsia id.11347)	Sepsis (28 day death)	rs9389266	-0.405728	0.639904	0.526052
Gut microbiota abundance (genus Romboutsia id.11347)	Sepsis (28 day death)	rs9567264	0.639935	0.629537	0.309383
Gut microbiota abundance (genus Romboutsia id.11347)	Sepsis (28 day death)	rs9573934	1.11517	0.656235	0.0892536
Gut microbiota abundance (genus Romboutsia id.11347)	Sepsis (28 day death)	rs9619536	0.636025	0.495871	0.199618
Gut microbiota abundance (genus Ruminococcaceae UCG014 id.11371)	Sepsis (28 day death in Critical Care)	rs10495392	-2.48331	1.49204	0.0960374
Gut microbiota abundance (genus Ruminococcaceae UCG014 id.11371)	Sepsis (28 day death in Critical Care)	rs10791168	1.60518	1.59945	0.315579
Gut microbiota abundance (genus Ruminococcaceae UCG014 id.11371)	Sepsis (28 day death in Critical Care)	rs10941294	0.0686756	1.27041	0.956889
Gut microbiota abundance (genus Ruminococcaceae UCG014 id.11371)	Sepsis (28 day death in Critical Care)	rs111560387	0.29793	0.905968	0.742267
Gut microbiota abundance (genus Ruminococcaceae UCG014 id.11371)	Sepsis (28 day death in Critical Care)	rs11165361	-2.6131	1.65893	0.115217
Gut microbiota abundance (genus Ruminococcaceae UCG014 id.11371)	Sepsis (28 day death in Critical Care)	rs111778729	2.83024	1.46811	0.0538776
Gut microbiota abundance (genus Ruminococcaceae UCG014 id.11371)	Sepsis (28 day death in Critical Care)	rs112829527	1.57299	1.27097	0.215853
Gut microbiota abundance (genus Ruminococcaceae UCG014 id.11371)	Sepsis (28 day death in Critical Care)	rs115777838	1.7409	0.974983	0.0741694
Gut microbiota abundance (genus Ruminococcaceae UCG014 id.11371)	Sepsis (28 day death in Critical Care)	rs117863931	3.93738	1.03994	0.000152981
Gut microbiota abundance (genus Ruminococcaceae UCG014 id.11371)	Sepsis (28 day death in Critical Care)	rs12510861	-0.00323807	1.61446	0.9984
Gut microbiota abundance (genus Ruminococcaceae UCG014 id.11371)	Sepsis (28 day death in Critical Care)	rs12638134	-0.549048	1.3751	0.689689
Gut microbiota abundance (genus Ruminococcaceae UCG014 id.11371)	Sepsis (28 day death in Critical Care)	rs12872813	0.934503	0.936036	0.318103
Gut microbiota abundance (genus Ruminococcaceae UCG014 id.11371)	Sepsis (28 day death in Critical Care)	rs13137204	0.693137	1.60566	0.665971
Gut microbiota abundance (genus Ruminococcaceae UCG014 id.11371)	Sepsis (28 day death in Critical Care)	rs13269219	2.78546	1.60535	0.0827212
Gut microbiota abundance (genus Ruminococcaceae UCG014 id.11371)	Sepsis (28 day death in Critical Care)	rs141776766	1.38861	1.44278	0.335822
Gut microbiota abundance (genus Ruminococcaceae UCG014 id.11371)	Sepsis (28 day death in Critical Care)	rs17513725	0.582865	1.53519	0.70419
Gut microbiota abundance (genus Ruminococcaceae UCG014 id.11371)	Sepsis (28 day death in Critical Care)	rs1805513	-1.12424	1.56665	0.472997
Gut microbiota abundance (genus Ruminococcaceae UCG014 id.11371)	Sepsis (28 day death in Critical Care)	rs2549097	2.13949	1.57556	0.174488
Gut microbiota abundance (genus Ruminococcaceae UCG014 id.11371)	Sepsis (28 day death in Critical Care)	rs28699624	-0.371145	1.62991	0.819873
Gut microbiota abundance (genus Ruminococcaceae UCG014 id.11371)	Sepsis (28 day death in Critical Care)	rs2932908	1.01868	1.61168	0.527345
Gut microbiota abundance (genus Ruminococcaceae UCG014 id.11371)	Sepsis (28 day death in Critical Care)	rs2993273	-0.739671	1.4467	0.609154
Gut microbiota abundance (genus Ruminococcaceae UCG014 id.11371)	Sepsis (28 day death in Critical Care)	rs34337995	-0.586642	1.56359	0.70752
Gut microbiota abundance (genus Ruminococcaceae UCG014 id.11371)	Sepsis (28 day death in Critical Care)	rs34402072	-0.80213	1.4771	0.5871
Gut microbiota abundance (genus Ruminococcaceae UCG014 id.11371)	Sepsis (28 day death in Critical Care)	rs3794721	-0.195194	1.62587	0.904439
Gut microbiota abundance (genus Ruminococcaceae UCG014 id.11371)	Sepsis (28 day death in Critical Care)	rs4688467	1.65326	1.61009	0.304509
Gut microbiota abundance (genus Ruminococcaceae UCG014 id.11371)	Sepsis (28 day death in Critical Care)	rs529169	-1.6512	1.28211	0.197789
Gut microbiota abundance (genus Ruminococcaceae UCG014 id.11371)	Sepsis (28 day death in Critical Care)	rs56105232	0.0546017	1.19851	0.963663
Gut microbiota abundance (genus Ruminococcaceae UCG014 id.11371)	Sepsis (28 day death in Critical Care)	rs5762182	-2.16149	1.60135	0.177083
Gut microbiota abundance (genus Ruminococcaceae UCG014 id.11371)	Sepsis (28 day death in Critical Care)	rs58289429	2.66454	1.55488	0.0865909
Gut microbiota abundance (genus Ruminococcaceae UCG014 id.11371)	Sepsis (28 day death in Critical Care)	rs62140986	-1.22258	1.48455	0.410202
Gut microbiota abundance (genus Ruminococcaceae UCG014 id.11371)	Sepsis (28 day death in Critical Care)	rs6840807	3.93766	1.70959	0.0212633
Gut microbiota abundance (genus Ruminococcaceae UCG014 id.11371)	Sepsis (28 day death in Critical Care)	rs6893660	-0.838092	1.69748	0.621499
Gut microbiota abundance (genus Ruminococcaceae UCG014 id.11371)	Sepsis (28 day death in Critical Care)	rs6937563	0.0809668	1.5882	0.959341
Gut microbiota abundance (genus Ruminococcaceae UCG014 id.11371)	Sepsis (28 day death in Critical Care)	rs72632884	0.152186	1.58959	0.923728
Gut microbiota abundance (genus Ruminococcaceae UCG014 id.11371)	Sepsis (28 day death in Critical Care)	rs72809222	1.38741	1.33384	0.298263
Gut microbiota abundance (genus Ruminococcaceae UCG014 id.11371)	Sepsis (28 day death in Critical Care)	rs73186226	2.16192	1.44908	0.135718
Gut microbiota abundance (genus Ruminococcaceae UCG014 id.11371)	Sepsis (28 day death in Critical Care)	rs7528298	0.10209	1.4806	0.945028
Gut microbiota abundance (genus Ruminococcaceae UCG014 id.11371)	Sepsis (28 day death in Critical Care)	rs75881291	1.25047	1.52993	0.413735
Gut microbiota abundance (genus Ruminococcaceae UCG014 id.11371)	Sepsis (28 day death in Critical Care)	rs7655928	1.11897	1.44858	0.439843
Gut microbiota abundance (genus Ruminococcaceae UCG014 id.11371)	Sepsis (28 day death in Critical Care)	rs77764899	0.241355	0.773797	0.755109
Gut microbiota abundance (genus Ruminococcaceae UCG014 id.11371)	Sepsis (28 day death in Critical Care)	rs79972732	1.25542	1.5451	0.416497
Gut microbiota abundance (genus Ruminococcaceae UCG014 id.11371)	Sepsis (28 day death in Critical Care)	rs853612	-0.495467	1.51999	0.74445
Gut microbiota abundance (genus Ruminococcaceae UCG014 id.11371)	Sepsis (28 day death in Critical Care)	rs9520698	-3.38117	1.61876	0.0367312
Gut microbiota abundance (genus Ruminococcaceae UCG014 id.11371)	Sepsis (28 day death in Critical Care)	rs9599977	-0.695714	0.946512	0.462321
Gut microbiota abundance (genus Ruminococcaceae UCG014 id.11371)	Sepsis (28 day death in Critical Care)	rs995642	-1.24714	1.42707	0.382164
Gut microbiota abundance (genus Victivallis id.2256)	Sepsis (28 day death)	rs10161511	-0.387348	0.327744	0.23726
Gut microbiota abundance (genus Victivallis id.2256)	Sepsis (28 day death)	rs11629884	-0.140306	0.325258	0.666202
Gut microbiota abundance (genus Victivallis id.2256)	Sepsis (28 day death)	rs11899949	-0.157345	0.292494	0.590617
Gut microbiota abundance (genus Victivallis id.2256)	Sepsis (28 day death)	rs12512543	-0.427533	0.288369	0.138183
Gut microbiota abundance (genus Victivallis id.2256)	Sepsis (28 day death)	rs13359372	0.175475	0.331753	0.596851
Gut microbiota abundance (genus Victivallis id.2256)	Sepsis (28 day death)	rs16857684	-0.425609	0.340579	0.211423
Gut microbiota abundance (genus Victivallis id.2256)	Sepsis (28 day death)	rs173120	-0.113879	0.290606	0.695157
Gut microbiota abundance (genus Victivallis id.2256)	Sepsis (28 day death)	rs1861342	-0.300079	0.32633	0.357804
Gut microbiota abundance (genus Victivallis id.2256)	Sepsis (28 day death)	rs1881877	-0.54119	0.314614	0.0854015
Gut microbiota abundance (genus Victivallis id.2256)	Sepsis (28 day death)	rs1882775	-0.172497	0.30256	0.568593
Gut microbiota abundance (genus Victivallis id.2256)	Sepsis (28 day death)	rs2068288	-0.282287	0.323689	0.383158
Gut microbiota abundance (genus Victivallis id.2256)	Sepsis (28 day death)	rs2371260	0.0824403	0.327092	0.80101
Gut microbiota abundance (genus Victivallis id.2256)	Sepsis (28 day death)	rs2497138	-0.270039	0.356519	0.448791
Gut microbiota abundance (genus Victivallis id.2256)	Sepsis (28 day death)	rs2546432	-0.132644	0.303791	0.662381
Gut microbiota abundance (genus Victivallis id.2256)	Sepsis (28 day death)	rs2593353	0.140683	0.333963	0.67357
Gut microbiota abundance (genus Victivallis id.2256)	Sepsis (28 day death)	rs261218	-0.0569114	0.331754	0.863794
Gut microbiota abundance (genus Victivallis id.2256)	Sepsis (28 day death)	rs2992738	0.297355	0.3455	0.389429
Gut microbiota abundance (genus Victivallis id.2256)	Sepsis (28 day death)	rs342302	-0.0652283	0.30687	0.83167
Gut microbiota abundance (genus Victivallis id.2256)	Sepsis (28 day death)	rs3788331	0.244062	0.313848	0.43678
Gut microbiota abundance (genus Victivallis id.2256)	Sepsis (28 day death)	rs4764863	-0.123489	0.274443	0.652739
Gut microbiota abundance (genus Victivallis id.2256)	Sepsis (28 day death)	rs4895919	-0.492614	0.286357	0.085382
Gut microbiota abundance (genus Victivallis id.2256)	Sepsis (28 day death)	rs4919543	0.43015	0.316295	0.173841
Gut microbiota abundance (genus Victivallis id.2256)	Sepsis (28 day death)	rs56349194	-0.0736002	0.280183	0.792793
Gut microbiota abundance (genus Victivallis id.2256)	Sepsis (28 day death)	rs6132248	0.393695	0.326103	0.227327
Gut microbiota abundance (genus Victivallis id.2256)	Sepsis (28 day death)	rs6569341	-0.294753	0.325249	0.364811
Gut microbiota abundance (genus Victivallis id.2256)	Sepsis (28 day death)	rs6755649	-0.0055662	0.339276	0.98691
Gut microbiota abundance (genus Victivallis id.2256)	Sepsis (28 day death)	rs6796241	-0.746618	0.32011	0.0196806
Gut microbiota abundance (genus Victivallis id.2256)	Sepsis (28 day death)	rs7136363	0.338173	0.402427	0.400722
Gut microbiota abundance (genus Victivallis id.2256)	Sepsis (28 day death)	rs7374366	-0.00901626	0.300837	0.97609
Gut microbiota abundance (genus Victivallis id.2256)	Sepsis (28 day death)	rs75395683	0.0180042	0.333783	0.956983
Gut microbiota abundance (genus Victivallis id.2256)	Sepsis (28 day death)	rs75715053	-0.65749	0.321799	0.0410357
Gut microbiota abundance (genus Victivallis id.2256)	Sepsis (28 day death)	rs7738342	-0.625409	0.326897	0.055726
Gut microbiota abundance (genus Victivallis id.2256)	Sepsis (28 day death)	rs78367166	0.347401	0.313708	0.268119
Gut microbiota abundance (family Clostridiaceae1 id.1869)	Sepsis	rs1027928	0.224749	0.290885	0.439735
Gut microbiota abundance (family Clostridiaceae1 id.1869)	Sepsis	rs10875374	-0.0684359	0.255804	0.789059
Gut microbiota abundance (family Clostridiaceae1 id.1869)	Sepsis	rs10893301	-0.166893	0.271149	0.538223
Gut microbiota abundance (family Clostridiaceae1 id.1869)	Sepsis	rs10897319	0.487573	0.276763	0.0781199
Gut microbiota abundance (family Clostridiaceae1 id.1869)	Sepsis	rs10991666	-0.18727	0.27838	0.50113
Gut microbiota abundance (family Clostridiaceae1 id.1869)	Sepsis	rs11260563	0.467982	0.285768	0.101498
Gut microbiota abundance (family Clostridiaceae1 id.1869)	Sepsis	rs11264403	-0.180187	0.250394	0.471763
Gut microbiota abundance (family Clostridiaceae1 id.1869)	Sepsis	rs115807074	-0.0112157	0.15203	0.941191
Gut microbiota abundance (family Clostridiaceae1 id.1869)	Sepsis	rs116847295	-0.117602	0.285446	0.680343
Gut microbiota abundance (family Clostridiaceae1 id.1869)	Sepsis	rs117136834	-0.0866546	0.229497	0.705739
Gut microbiota abundance (family Clostridiaceae1 id.1869)	Sepsis	rs12038392	0.0896636	0.303318	0.767529
Gut microbiota abundance (family Clostridiaceae1 id.1869)	Sepsis	rs12186080	0.121784	0.246322	0.621018
Gut microbiota abundance (family Clostridiaceae1 id.1869)	Sepsis	rs12194885	0.359717	0.262856	0.171157
Gut microbiota abundance (family Clostridiaceae1 id.1869)	Sepsis	rs12295563	-0.425966	0.247252	0.0849251
Gut microbiota abundance (family Clostridiaceae1 id.1869)	Sepsis	rs12341505	0.0542124	0.242047	0.822777
Gut microbiota abundance (family Clostridiaceae1 id.1869)	Sepsis	rs12478635	-0.113024	0.280928	0.687446
Gut microbiota abundance (family Clostridiaceae1 id.1869)	Sepsis	rs141260127	-0.235756	0.182841	0.197258
Gut microbiota abundance (family Clostridiaceae1 id.1869)	Sepsis	rs1517426	-0.217302	0.27338	0.42669
Gut microbiota abundance (family Clostridiaceae1 id.1869)	Sepsis	rs17394442	0.103573	0.188465	0.582622
Gut microbiota abundance (family Clostridiaceae1 id.1869)	Sepsis	rs1740591	0.427162	0.281043	0.128532
Gut microbiota abundance (family Clostridiaceae1 id.1869)	Sepsis	rs2063213	0.204482	0.287996	0.477693
Gut microbiota abundance (family Clostridiaceae1 id.1869)	Sepsis	rs2215962	-0.274311	0.30059	0.361465
Gut microbiota abundance (family Clostridiaceae1 id.1869)	Sepsis	rs2795528	0.443499	0.161942	0.00616968
Gut microbiota abundance (family Clostridiaceae1 id.1869)	Sepsis	rs2817172	0.187512	0.252498	0.457707
Gut microbiota abundance (family Clostridiaceae1 id.1869)	Sepsis	rs2890743	-0.0887767	0.342626	0.795553
Gut microbiota abundance (family Clostridiaceae1 id.1869)	Sepsis	rs4303813	-0.0183922	0.285373	0.948612
Gut microbiota abundance (family Clostridiaceae1 id.1869)	Sepsis	rs4723021	0.0199437	0.269427	0.940992
Gut microbiota abundance (family Clostridiaceae1 id.1869)	Sepsis	rs4887351	-0.51161	0.272887	0.0608194
Gut microbiota abundance (family Clostridiaceae1 id.1869)	Sepsis	rs4994226	0.252726	0.163956	0.123213
Gut microbiota abundance (family Clostridiaceae1 id.1869)	Sepsis	rs550843	-0.0545257	0.285824	0.848708
Gut microbiota abundance (family Clostridiaceae1 id.1869)	Sepsis	rs56188186	0.388356	0.251733	0.122896
Gut microbiota abundance (family Clostridiaceae1 id.1869)	Sepsis	rs5754080	-0.260283	0.280062	0.352693
Gut microbiota abundance (family Clostridiaceae1 id.1869)	Sepsis	rs5769147	-0.140892	0.264922	0.594849
Gut microbiota abundance (family Clostridiaceae1 id.1869)	Sepsis	rs61785778	0.277989	0.274096	0.310487
Gut microbiota abundance (family Clostridiaceae1 id.1869)	Sepsis	rs62397761	0.220261	0.25068	0.379588
Gut microbiota abundance (family Clostridiaceae1 id.1869)	Sepsis	rs654221	-0.12314	0.283231	0.66373
Gut microbiota abundance (family Clostridiaceae1 id.1869)	Sepsis	rs6850210	0.19587	0.264426	0.458852
Gut microbiota abundance (family Clostridiaceae1 id.1869)	Sepsis	rs7155516	0.261338	0.264676	0.323452
Gut microbiota abundance (family Clostridiaceae1 id.1869)	Sepsis	rs72706187	0.194739	0.283601	0.492294
Gut microbiota abundance (family Clostridiaceae1 id.1869)	Sepsis	rs72961848	0.263079	0.278438	0.344741
Gut microbiota abundance (family Clostridiaceae1 id.1869)	Sepsis	rs73180186	0.202743	0.187468	0.279483
Gut microbiota abundance (family Clostridiaceae1 id.1869)	Sepsis	rs73181122	0.0250628	0.178989	0.888641
Gut microbiota abundance (family Clostridiaceae1 id.1869)	Sepsis	rs73559615	0.313415	0.257067	0.22277
Gut microbiota abundance (family Clostridiaceae1 id.1869)	Sepsis	rs74604191	0.153178	0.2128	0.471633
Gut microbiota abundance (family Clostridiaceae1 id.1869)	Sepsis	rs75054826	-0.263781	0.154784	0.0883452
Gut microbiota abundance (family Clostridiaceae1 id.1869)	Sepsis	rs77022564	0.281597	0.270601	0.298046
Gut microbiota abundance (family Clostridiaceae1 id.1869)	Sepsis	rs78969199	-0.0875921	0.248009	0.723953
Gut microbiota abundance (family Clostridiaceae1 id.1869)	Sepsis	rs8058072	0.0200347	0.283297	0.943621
Gut microbiota abundance (family Clostridiaceae1 id.1869)	Sepsis	rs881532	0.175364	0.256334	0.493896
Gut microbiota abundance (family Clostridiaceae1 id.1869)	Sepsis	rs888432	0.665777	0.278043	0.0166425
Gut microbiota abundance (family Clostridiaceae1 id.1869)	Sepsis	rs9321935	0.215661	0.281093	0.442949
Gut microbiota abundance (family Clostridiaceae1 id.1869)	Sepsis	rs9980561	0.392579	0.278081	0.158026
Gut microbiota abundance (family Coriobacteriaceae id.811)	Sepsis (28 day death in Critical Care)	rs10206028	1.31746	1.80466	0.465372
Gut microbiota abundance (family Coriobacteriaceae id.811)	Sepsis (28 day death in Critical Care)	rs10513350	0.330671	1.69543	0.845364
Gut microbiota abundance (family Coriobacteriaceae id.811)	Sepsis (28 day death in Critical Care)	rs10984076	0.0865034	1.91001	0.963877
Gut microbiota abundance (family Coriobacteriaceae id.811)	Sepsis (28 day death in Critical Care)	rs11073596	2.02835	1.68449	0.228536
Gut microbiota abundance (family Coriobacteriaceae id.811)	Sepsis (28 day death in Critical Care)	rs111561095	1.50644	1.58836	0.342914
Gut microbiota abundance (family Coriobacteriaceae id.811)	Sepsis (28 day death in Critical Care)	rs11243344	0.674491	1.76254	0.701956
Gut microbiota abundance (family Coriobacteriaceae id.811)	Sepsis (28 day death in Critical Care)	rs11250875	1.97702	1.61083	0.219699
Gut microbiota abundance (family Coriobacteriaceae id.811)	Sepsis (28 day death in Critical Care)	rs113929479	0.273702	1.82869	0.881024
Gut microbiota abundance (family Coriobacteriaceae id.811)	Sepsis (28 day death in Critical Care)	rs115112274	-0.573364	1.47609	0.697695
Gut microbiota abundance (family Coriobacteriaceae id.811)	Sepsis (28 day death in Critical Care)	rs11656361	1.3822	1.63586	0.398145
Gut microbiota abundance (family Coriobacteriaceae id.811)	Sepsis (28 day death in Critical Care)	rs11779549	-0.797085	1.06558	0.454441
Gut microbiota abundance (family Coriobacteriaceae id.811)	Sepsis (28 day death in Critical Care)	rs12280702	-0.224504	1.53275	0.883549
Gut microbiota abundance (family Coriobacteriaceae id.811)	Sepsis (28 day death in Critical Care)	rs12452594	-0.408759	1.72063	0.812219
Gut microbiota abundance (family Coriobacteriaceae id.811)	Sepsis (28 day death in Critical Care)	rs12817471	4.25303	1.72413	0.0136337
Gut microbiota abundance (family Coriobacteriaceae id.811)	Sepsis (28 day death in Critical Care)	rs12915090	2.82607	1.77065	0.110474
Gut microbiota abundance (family Coriobacteriaceae id.811)	Sepsis (28 day death in Critical Care)	rs12974142	0.425017	1.62336	0.793465
Gut microbiota abundance (family Coriobacteriaceae id.811)	Sepsis (28 day death in Critical Care)	rs12985136	1.60805	1.76385	0.36194
Gut microbiota abundance (family Coriobacteriaceae id.811)	Sepsis (28 day death in Critical Care)	rs13016512	-1.36369	1.73017	0.43059
Gut microbiota abundance (family Coriobacteriaceae id.811)	Sepsis (28 day death in Critical Care)	rs13151654	2.06862	1.77442	0.243694
Gut microbiota abundance (family Coriobacteriaceae id.811)	Sepsis (28 day death in Critical Care)	rs13307134	2.23437	1.64552	0.174511
Gut microbiota abundance (family Coriobacteriaceae id.811)	Sepsis (28 day death in Critical Care)	rs13428795	1.71406	1.51044	0.256454
Gut microbiota abundance (family Coriobacteriaceae id.811)	Sepsis (28 day death in Critical Care)	rs1397793	0.106377	1.73327	0.951062
Gut microbiota abundance (family Coriobacteriaceae id.811)	Sepsis (28 day death in Critical Care)	rs1399473	-2.20734	1.91196	0.248298
Gut microbiota abundance (family Coriobacteriaceae id.811)	Sepsis (28 day death in Critical Care)	rs149324	-1.4491	1.81755	0.425287
Gut microbiota abundance (family Coriobacteriaceae id.811)	Sepsis (28 day death in Critical Care)	rs1734847	1.44905	1.87063	0.438557
Gut microbiota abundance (family Coriobacteriaceae id.811)	Sepsis (28 day death in Critical Care)	rs17472584	1.2656	1.75143	0.46992
Gut microbiota abundance (family Coriobacteriaceae id.811)	Sepsis (28 day death in Critical Care)	rs1816223	0.0996592	1.66224	0.952192
Gut microbiota abundance (family Coriobacteriaceae id.811)	Sepsis (28 day death in Critical Care)	rs1932271	-2.53604	1.78716	0.15589
Gut microbiota abundance (family Coriobacteriaceae id.811)	Sepsis (28 day death in Critical Care)	rs215262	-0.569566	1.78324	0.749424
Gut microbiota abundance (family Coriobacteriaceae id.811)	Sepsis (28 day death in Critical Care)	rs2442778	-0.497483	1.58366	0.753419
Gut microbiota abundance (family Coriobacteriaceae id.811)	Sepsis (28 day death in Critical Care)	rs2494498	1.30275	1.79114	0.467022
Gut microbiota abundance (family Coriobacteriaceae id.811)	Sepsis (28 day death in Critical Care)	rs2734498	-1.14383	1.79292	0.523493
Gut microbiota abundance (family Coriobacteriaceae id.811)	Sepsis (28 day death in Critical Care)	rs28465970	3.38027	1.7344	0.0513
Gut microbiota abundance (family Coriobacteriaceae id.811)	Sepsis (28 day death in Critical Care)	rs2930886	-1.67976	1.77338	0.343533
Gut microbiota abundance (family Coriobacteriaceae id.811)	Sepsis (28 day death in Critical Care)	rs3025411	0.85902	1.58724	0.588368
Gut microbiota abundance (family Coriobacteriaceae id.811)	Sepsis (28 day death in Critical Care)	rs3132331	0.846806	1.74629	0.627735
Gut microbiota abundance (family Coriobacteriaceae id.811)	Sepsis (28 day death in Critical Care)	rs34739816	1.84378	1.56219	0.237899
Gut microbiota abundance (family Coriobacteriaceae id.811)	Sepsis (28 day death in Critical Care)	rs34835978	0.560053	1.76091	0.750449
Gut microbiota abundance (family Coriobacteriaceae id.811)	Sepsis (28 day death in Critical Care)	rs34867574	0.295307	1.65629	0.858492
Gut microbiota abundance (family Coriobacteriaceae id.811)	Sepsis (28 day death in Critical Care)	rs35097334	1.44446	1.65143	0.381752
Gut microbiota abundance (family Coriobacteriaceae id.811)	Sepsis (28 day death in Critical Care)	rs4341757	0.547999	1.76361	0.75601
Gut microbiota abundance (family Coriobacteriaceae id.811)	Sepsis (28 day death in Critical Care)	rs45480394	2.01179	1.61661	0.213333
Gut microbiota abundance (family Coriobacteriaceae id.811)	Sepsis (28 day death in Critical Care)	rs4880783	-0.165484	1.67157	0.921139
Gut microbiota abundance (family Coriobacteriaceae id.811)	Sepsis (28 day death in Critical Care)	rs542537	2.44225	1.99718	0.221387
Gut microbiota abundance (family Coriobacteriaceae id.811)	Sepsis (28 day death in Critical Care)	rs56264689	0.354832	1.77182	0.841274
Gut microbiota abundance (family Coriobacteriaceae id.811)	Sepsis (28 day death in Critical Care)	rs58357080	-2.0648	1.75799	0.240185
Gut microbiota abundance (family Coriobacteriaceae id.811)	Sepsis (28 day death in Critical Care)	rs59169242	1.79568	1.73084	0.29952
Gut microbiota abundance (family Coriobacteriaceae id.811)	Sepsis (28 day death in Critical Care)	rs62140133	-1.17904	1.83082	0.51958
Gut microbiota abundance (family Coriobacteriaceae id.811)	Sepsis (28 day death in Critical Care)	rs62287796	-1.82467	1.80249	0.311391
Gut microbiota abundance (family Coriobacteriaceae id.811)	Sepsis (28 day death in Critical Care)	rs62312175	0.867662	1.76056	0.62213
Gut microbiota abundance (family Coriobacteriaceae id.811)	Sepsis (28 day death in Critical Care)	rs6517397	-0.980679	1.78311	0.582332
Gut microbiota abundance (family Coriobacteriaceae id.811)	Sepsis (28 day death in Critical Care)	rs67075313	0.230603	1.55495	0.882104
Gut microbiota abundance (family Coriobacteriaceae id.811)	Sepsis (28 day death in Critical Care)	rs6738247	-2.1013	1.6349	0.198697
Gut microbiota abundance (family Coriobacteriaceae id.811)	Sepsis (28 day death in Critical Care)	rs67561917	0.521453	1.61526	0.746825
Gut microbiota abundance (family Coriobacteriaceae id.811)	Sepsis (28 day death in Critical Care)	rs7033043	-1.09327	1.75003	0.532159
Gut microbiota abundance (family Coriobacteriaceae id.811)	Sepsis (28 day death in Critical Care)	rs7038646	1.79634	1.69586	0.289487
Gut microbiota abundance (family Coriobacteriaceae id.811)	Sepsis (28 day death in Critical Care)	rs719099	0.0422814	1.55714	0.978338
Gut microbiota abundance (family Coriobacteriaceae id.811)	Sepsis (28 day death in Critical Care)	rs72654473	3.4387	1.75671	0.050292
Gut microbiota abundance (family Coriobacteriaceae id.811)	Sepsis (28 day death in Critical Care)	rs72715054	-1.83356	1.58453	0.247207
Gut microbiota abundance (family Coriobacteriaceae id.811)	Sepsis (28 day death in Critical Care)	rs72735450	-0.0499616	1.65235	0.975878
Gut microbiota abundance (family Coriobacteriaceae id.811)	Sepsis (28 day death in Critical Care)	rs72742586	2.98659	1.52772	0.0505901
Gut microbiota abundance (family Coriobacteriaceae id.811)	Sepsis (28 day death in Critical Care)	rs72827092	2.06931	1.76697	0.241554
Gut microbiota abundance (family Coriobacteriaceae id.811)	Sepsis (28 day death in Critical Care)	rs72907909	-0.244196	1.82252	0.893412
Gut microbiota abundance (family Coriobacteriaceae id.811)	Sepsis (28 day death in Critical Care)	rs72927411	-1.209	1.71722	0.481403
Gut microbiota abundance (family Coriobacteriaceae id.811)	Sepsis (28 day death in Critical Care)	rs73149390	-1.59183	1.33597	0.233451
Gut microbiota abundance (family Coriobacteriaceae id.811)	Sepsis (28 day death in Critical Care)	rs740039	-0.0728707	1.93851	0.970014
Gut microbiota abundance (family Coriobacteriaceae id.811)	Sepsis (28 day death in Critical Care)	rs74236219	4.11262	1.47794	0.00539137
Gut microbiota abundance (family Coriobacteriaceae id.811)	Sepsis (28 day death in Critical Care)	rs74713817	-0.122065	1.07945	0.909966
Gut microbiota abundance (family Coriobacteriaceae id.811)	Sepsis (28 day death in Critical Care)	rs7540303	-1.63245	1.66178	0.325928
Gut microbiota abundance (family Coriobacteriaceae id.811)	Sepsis (28 day death in Critical Care)	rs78205672	-1.47636	1.50392	0.32626
Gut microbiota abundance (family Coriobacteriaceae id.811)	Sepsis (28 day death in Critical Care)	rs78820750	0.834308	1.80833	0.644533
Gut microbiota abundance (family Coriobacteriaceae id.811)	Sepsis (28 day death in Critical Care)	rs7898585	4.41444	1.79115	0.0137173
Gut microbiota abundance (family Coriobacteriaceae id.811)	Sepsis (28 day death in Critical Care)	rs8010111	-0.756118	1.50608	0.615637
Gut microbiota abundance (family Coriobacteriaceae id.811)	Sepsis (28 day death in Critical Care)	rs841586	-2.23106	1.56818	0.154821
Gut microbiota abundance (family Coriobacteriaceae id.811)	Sepsis (28 day death in Critical Care)	rs920572	-0.495341	1.81187	0.784557
Gut microbiota abundance (family Coriobacteriaceae id.811)	Sepsis (28 day death in Critical Care)	rs9674940	0.018314	1.54369	0.990534
Gut microbiota abundance (family Coriobacteriaceae id.811)	Sepsis (28 day death in Critical Care)	rs9711982	-0.606742	1.82954	0.740164
Gut microbiota abundance (family Enterobacteriaceae id.3469)	Sepsis (28 day death)	rs10107345	0.954041	0.653463	0.144297
Gut microbiota abundance (family Enterobacteriaceae id.3469)	Sepsis (28 day death)	rs10244840	-0.686455	0.650842	0.291554
Gut microbiota abundance (family Enterobacteriaceae id.3469)	Sepsis (28 day death)	rs10467189	-0.262655	0.671277	0.695593
Gut microbiota abundance (family Enterobacteriaceae id.3469)	Sepsis (28 day death)	rs10838203	-0.121401	0.662193	0.854537
Gut microbiota abundance (family Enterobacteriaceae id.3469)	Sepsis (28 day death)	rs11026530	-1.13249	0.633503	0.0738303
Gut microbiota abundance (family Enterobacteriaceae id.3469)	Sepsis (28 day death)	rs112767262	-0.559856	0.669434	0.402979
Gut microbiota abundance (family Enterobacteriaceae id.3469)	Sepsis (28 day death)	rs113513883	0.648255	0.482314	0.178932
Gut microbiota abundance (family Enterobacteriaceae id.3469)	Sepsis (28 day death)	rs114081047	-0.845101	0.486878	0.0826071
Gut microbiota abundance (family Enterobacteriaceae id.3469)	Sepsis (28 day death)	rs118526	-1.47614	0.659881	0.0252881
Gut microbiota abundance (family Enterobacteriaceae id.3469)	Sepsis (28 day death)	rs12379066	0.506173	0.697934	0.468302
Gut microbiota abundance (family Enterobacteriaceae id.3469)	Sepsis (28 day death)	rs141961956	0.228756	0.597213	0.70169
Gut microbiota abundance (family Enterobacteriaceae id.3469)	Sepsis (28 day death)	rs17042920	-0.0753246	0.708203	0.915297
Gut microbiota abundance (family Enterobacteriaceae id.3469)	Sepsis (28 day death)	rs17050269	-0.237689	0.614015	0.698678
Gut microbiota abundance (family Enterobacteriaceae id.3469)	Sepsis (28 day death)	rs1827485	-0.498428	0.539395	0.35546
Gut microbiota abundance (family Enterobacteriaceae id.3469)	Sepsis (28 day death)	rs2114008	0.225833	0.723334	0.75488
Gut microbiota abundance (family Enterobacteriaceae id.3469)	Sepsis (28 day death)	rs2247331	0.0744313	0.624279	0.905095
Gut microbiota abundance (family Enterobacteriaceae id.3469)	Sepsis (28 day death)	rs2374342	0.530286	0.597257	0.374611
Gut microbiota abundance (family Enterobacteriaceae id.3469)	Sepsis (28 day death)	rs2513701	-0.375359	0.616994	0.542944
Gut microbiota abundance (family Enterobacteriaceae id.3469)	Sepsis (28 day death)	rs2610938	-0.391882	0.602734	0.515581
Gut microbiota abundance (family Enterobacteriaceae id.3469)	Sepsis (28 day death)	rs2693845	0.0273171	0.684863	0.968183
Gut microbiota abundance (family Enterobacteriaceae id.3469)	Sepsis (28 day death)	rs28710307	-0.231546	0.634374	0.715112
Gut microbiota abundance (family Enterobacteriaceae id.3469)	Sepsis (28 day death)	rs34201459	-0.042618	0.553558	0.938632
Gut microbiota abundance (family Enterobacteriaceae id.3469)	Sepsis (28 day death)	rs35673018	0.0874263	0.606261	0.885338
Gut microbiota abundance (family Enterobacteriaceae id.3469)	Sepsis (28 day death)	rs3801208	1.18286	0.683627	0.0835818
Gut microbiota abundance (family Enterobacteriaceae id.3469)	Sepsis (28 day death)	rs454	-0.564561	0.673728	0.40205
Gut microbiota abundance (family Enterobacteriaceae id.3469)	Sepsis (28 day death)	rs4704722	-0.159029	0.68745	0.817057
Gut microbiota abundance (family Enterobacteriaceae id.3469)	Sepsis (28 day death)	rs4836009	-0.986252	0.635388	0.120614
Gut microbiota abundance (family Enterobacteriaceae id.3469)	Sepsis (28 day death)	rs504442	0.261965	0.62219	0.673728
Gut microbiota abundance (family Enterobacteriaceae id.3469)	Sepsis (28 day death)	rs55901970	-1.08069	0.705943	0.125809
Gut microbiota abundance (family Enterobacteriaceae id.3469)	Sepsis (28 day death)	rs57024273	-0.439058	0.66853	0.51134
Gut microbiota abundance (family Enterobacteriaceae id.3469)	Sepsis (28 day death)	rs57933401	0.254927	0.645421	0.692859
Gut microbiota abundance (family Enterobacteriaceae id.3469)	Sepsis (28 day death)	rs59001904	-0.0246884	0.668033	0.970519
Gut microbiota abundance (family Enterobacteriaceae id.3469)	Sepsis (28 day death)	rs61729488	-0.115697	0.643472	0.857309
Gut microbiota abundance (family Enterobacteriaceae id.3469)	Sepsis (28 day death)	rs62210023	1.19682	0.582648	0.0399659
Gut microbiota abundance (family Enterobacteriaceae id.3469)	Sepsis (28 day death)	rs6581982	-0.012502	0.654237	0.984754
Gut microbiota abundance (family Enterobacteriaceae id.3469)	Sepsis (28 day death)	rs66485060	-0.395318	0.682024	0.562167
Gut microbiota abundance (family Enterobacteriaceae id.3469)	Sepsis (28 day death)	rs6884482	-0.828163	0.76935	0.281728
Gut microbiota abundance (family Enterobacteriaceae id.3469)	Sepsis (28 day death)	rs7035057	-1.42668	0.629798	0.0234945
Gut microbiota abundance (family Enterobacteriaceae id.3469)	Sepsis (28 day death)	rs7218595	-0.456652	0.645347	0.479189
Gut microbiota abundance (family Enterobacteriaceae id.3469)	Sepsis (28 day death)	rs731131	-0.221464	0.681733	0.745291
Gut microbiota abundance (family Enterobacteriaceae id.3469)	Sepsis (28 day death)	rs75736780	-0.0863158	0.60833	0.887167
Gut microbiota abundance (family Enterobacteriaceae id.3469)	Sepsis (28 day death)	rs76284662	-0.389585	0.419792	0.353385
Gut microbiota abundance (family Enterobacteriaceae id.3469)	Sepsis (28 day death)	rs78343664	0.720608	0.634144	0.255812
Gut microbiota abundance (family Enterobacteriaceae id.3469)	Sepsis (28 day death)	rs79555418	-0.366248	0.479442	0.444924
Gut microbiota abundance (family Enterobacteriaceae id.3469)	Sepsis (28 day death)	rs79757635	-0.484602	0.635402	0.44566
Gut microbiota abundance (family Enterobacteriaceae id.3469)	Sepsis (28 day death)	rs922773	0.338652	0.607144	0.576996
Gut microbiota abundance (family Enterobacteriaceae id.3469)	Sepsis (28 day death)	rs9347746	-1.01938	0.606145	0.0926199
Gut microbiota abundance (family Enterobacteriaceae id.3469)	Sepsis (28 day death)	rs9997787	0.138563	0.674608	0.837262
Gut microbiota abundance (family Prevotellaceae id.960)	Sepsis (Critical Care)	rs10088789	-0.0516975	0.803138	0.948676
Gut microbiota abundance (family Prevotellaceae id.960)	Sepsis (Critical Care)	rs10269616	0.954928	0.779898	0.220792
Gut microbiota abundance (family Prevotellaceae id.960)	Sepsis (Critical Care)	rs10451508	1.32204	0.782703	0.0912071
Gut microbiota abundance (family Prevotellaceae id.960)	Sepsis (Critical Care)	rs10767462	0.397375	0.799803	0.619301
Gut microbiota abundance (family Prevotellaceae id.960)	Sepsis (Critical Care)	rs10894836	0.862827	0.793043	0.276597
Gut microbiota abundance (family Prevotellaceae id.960)	Sepsis (Critical Care)	rs111575027	1.88399	0.742286	0.0111461
Gut microbiota abundance (family Prevotellaceae id.960)	Sepsis (Critical Care)	rs111619645	0.672534	0.801628	0.401492
Gut microbiota abundance (family Prevotellaceae id.960)	Sepsis (Critical Care)	rs113029729	0.32679	0.668599	0.625006
Gut microbiota abundance (family Prevotellaceae id.960)	Sepsis (Critical Care)	rs11734102	-0.0672497	0.83504	0.935812
Gut microbiota abundance (family Prevotellaceae id.960)	Sepsis (Critical Care)	rs118087712	0.804693	0.781624	0.303238
Gut microbiota abundance (family Prevotellaceae id.960)	Sepsis (Critical Care)	rs12118202	-1.16059	0.640436	0.0699565
Gut microbiota abundance (family Prevotellaceae id.960)	Sepsis (Critical Care)	rs12205081	0.65382	0.774663	0.398666
Gut microbiota abundance (family Prevotellaceae id.960)	Sepsis (Critical Care)	rs12211083	-0.141646	0.780112	0.855919
Gut microbiota abundance (family Prevotellaceae id.960)	Sepsis (Critical Care)	rs12378478	-0.373888	0.801832	0.641006
Gut microbiota abundance (family Prevotellaceae id.960)	Sepsis (Critical Care)	rs12483850	0.048805	0.898396	0.956677
Gut microbiota abundance (family Prevotellaceae id.960)	Sepsis (Critical Care)	rs13006209	-0.0147647	0.757053	0.98444
Gut microbiota abundance (family Prevotellaceae id.960)	Sepsis (Critical Care)	rs13069367	-0.418398	0.766087	0.584963
Gut microbiota abundance (family Prevotellaceae id.960)	Sepsis (Critical Care)	rs13096536	0.31778	0.802238	0.692019
Gut microbiota abundance (family Prevotellaceae id.960)	Sepsis (Critical Care)	rs13275989	0.926604	0.753525	0.218812
Gut microbiota abundance (family Prevotellaceae id.960)	Sepsis (Critical Care)	rs139432455	1.41152	0.786934	0.0728618
Gut microbiota abundance (family Prevotellaceae id.960)	Sepsis (Critical Care)	rs1464913	1.75077	0.816409	0.0319945
Gut microbiota abundance (family Prevotellaceae id.960)	Sepsis (Critical Care)	rs148376875	0.466499	0.708348	0.510169
Gut microbiota abundance (family Prevotellaceae id.960)	Sepsis (Critical Care)	rs150117005	1.81196	0.572477	0.00155022
Gut microbiota abundance (family Prevotellaceae id.960)	Sepsis (Critical Care)	rs1684467	2.11926	0.815875	0.00938977
Gut microbiota abundance (family Prevotellaceae id.960)	Sepsis (Critical Care)	rs16916070	0.354694	0.789824	0.653374
Gut microbiota abundance (family Prevotellaceae id.960)	Sepsis (Critical Care)	rs17084791	-0.290439	0.615338	0.636928
Gut microbiota abundance (family Prevotellaceae id.960)	Sepsis (Critical Care)	rs17217037	-0.233502	0.880123	0.790773
Gut microbiota abundance (family Prevotellaceae id.960)	Sepsis (Critical Care)	rs1928144	-0.273459	0.803246	0.733523
Gut microbiota abundance (family Prevotellaceae id.960)	Sepsis (Critical Care)	rs2142256	0.595725	0.84637	0.481521
Gut microbiota abundance (family Prevotellaceae id.960)	Sepsis (Critical Care)	rs2206482	-0.152529	0.695329	0.826368
Gut microbiota abundance (family Prevotellaceae id.960)	Sepsis (Critical Care)	rs2278540	-0.0349267	0.752851	0.962997
Gut microbiota abundance (family Prevotellaceae id.960)	Sepsis (Critical Care)	rs2679320	-0.0419495	0.87562	0.961789
Gut microbiota abundance (family Prevotellaceae id.960)	Sepsis (Critical Care)	rs34660375	0.501766	0.744698	0.500449
Gut microbiota abundance (family Prevotellaceae id.960)	Sepsis (Critical Care)	rs3758087	-1.77251	0.738816	0.0164342
Gut microbiota abundance (family Prevotellaceae id.960)	Sepsis (Critical Care)	rs3860225	-0.806507	0.6802	0.235744
Gut microbiota abundance (family Prevotellaceae id.960)	Sepsis (Critical Care)	rs4289499	0.0147702	0.85557	0.986226
Gut microbiota abundance (family Prevotellaceae id.960)	Sepsis (Critical Care)	rs4493272	-0.355886	0.66271	0.591257
Gut microbiota abundance (family Prevotellaceae id.960)	Sepsis (Critical Care)	rs4685827	0.443893	0.715365	0.53492
Gut microbiota abundance (family Prevotellaceae id.960)	Sepsis (Critical Care)	rs4728902	-0.248123	0.807996	0.758779
Gut microbiota abundance (family Prevotellaceae id.960)	Sepsis (Critical Care)	rs4894241	0.265678	0.81391	0.744105
Gut microbiota abundance (family Prevotellaceae id.960)	Sepsis (Critical Care)	rs6000737	0.0760634	0.777473	0.922064
Gut microbiota abundance (family Prevotellaceae id.960)	Sepsis (Critical Care)	rs6781875	0.144681	0.492855	0.769096
Gut microbiota abundance (family Prevotellaceae id.960)	Sepsis (Critical Care)	rs7149908	-1.61537	0.858388	0.0598544
Gut microbiota abundance (family Prevotellaceae id.960)	Sepsis (Critical Care)	rs7252711	0.380753	0.786739	0.628411
Gut microbiota abundance (family Prevotellaceae id.960)	Sepsis (Critical Care)	rs72924611	0.200094	0.62982	0.750712
Gut microbiota abundance (family Prevotellaceae id.960)	Sepsis (Critical Care)	rs75213764	0.991635	0.815614	0.224056
Gut microbiota abundance (family Prevotellaceae id.960)	Sepsis (Critical Care)	rs7671435	0.0539869	0.813152	0.947066
Gut microbiota abundance (family Prevotellaceae id.960)	Sepsis (Critical Care)	rs77679484	0.614115	0.71239	0.38866
Gut microbiota abundance (family Prevotellaceae id.960)	Sepsis (Critical Care)	rs79684894	0.232997	0.397107	0.55738
Gut microbiota abundance (family Prevotellaceae id.960)	Sepsis (Critical Care)	rs7975087	0.552515	0.758998	0.466642
Gut microbiota abundance (family Prevotellaceae id.960)	Sepsis (Critical Care)	rs900867	0.845872	0.835671	0.311439
Gut microbiota abundance (family Prevotellaceae id.960)	Sepsis (Critical Care)	rs912860	-0.158154	0.537429	0.768545
Gut microbiota abundance (family Prevotellaceae id.960)	Sepsis (Critical Care)	rs9586501	0.120253	0.718309	0.867047
Gut microbiota abundance (family Prevotellaceae id.960)	Sepsis (Critical Care)	rs9637198	-0.991314	0.830662	0.232712
Gut microbiota abundance (family Prevotellaceae id.960)	Sepsis (Critical Care)	rs9856915	-0.690433	0.655099	0.291912
Gut microbiota abundance (family Prevotellaceae id.960)	Sepsis (Critical Care)	rs9956536	0.778491	0.816613	0.340429
Gut microbiota abundance (family Prevotellaceae id.960)	Sepsis (Critical Care)	rs9958960	0.674397	0.61426	0.272247
Gut microbiota abundance (family Prevotellaceae id.960)	Sepsis (28 day death in Critical Care)	rs10088789	-0.0536677	1.60435	0.973315
Gut microbiota abundance (family Prevotellaceae id.960)	Sepsis (28 day death in Critical Care)	rs10269616	-0.443431	1.56168	0.776453
Gut microbiota abundance (family Prevotellaceae id.960)	Sepsis (28 day death in Critical Care)	rs10451508	1.12883	1.56417	0.470488
Gut microbiota abundance (family Prevotellaceae id.960)	Sepsis (28 day death in Critical Care)	rs10767462	0.491579	1.60015	0.758686
Gut microbiota abundance (family Prevotellaceae id.960)	Sepsis (28 day death in Critical Care)	rs10894836	3.30803	1.59211	0.0377309
Gut microbiota abundance (family Prevotellaceae id.960)	Sepsis (28 day death in Critical Care)	rs111575027	2.89516	1.49095	0.0521589
Gut microbiota abundance (family Prevotellaceae id.960)	Sepsis (28 day death in Critical Care)	rs111619645	0.998914	1.60304	0.533195
Gut microbiota abundance (family Prevotellaceae id.960)	Sepsis (28 day death in Critical Care)	rs113029729	0.559775	1.34449	0.677156
Gut microbiota abundance (family Prevotellaceae id.960)	Sepsis (28 day death in Critical Care)	rs11734102	0.38303	1.67188	0.818789
Gut microbiota abundance (family Prevotellaceae id.960)	Sepsis (28 day death in Critical Care)	rs118087712	0.332312	1.56479	0.83182
Gut microbiota abundance (family Prevotellaceae id.960)	Sepsis (28 day death in Critical Care)	rs12118202	0.539772	1.28689	0.674896
Gut microbiota abundance (family Prevotellaceae id.960)	Sepsis (28 day death in Critical Care)	rs12205081	1.37478	1.55318	0.376082
Gut microbiota abundance (family Prevotellaceae id.960)	Sepsis (28 day death in Critical Care)	rs12211083	1.09827	1.56437	0.482645
Gut microbiota abundance (family Prevotellaceae id.960)	Sepsis (28 day death in Critical Care)	rs12378478	1.12934	1.60622	0.481991
Gut microbiota abundance (family Prevotellaceae id.960)	Sepsis (28 day death in Critical Care)	rs12483850	-0.408536	1.79811	0.820266
Gut microbiota abundance (family Prevotellaceae id.960)	Sepsis (28 day death in Critical Care)	rs13006209	-0.828429	1.50409	0.581781
Gut microbiota abundance (family Prevotellaceae id.960)	Sepsis (28 day death in Critical Care)	rs13069367	-1.73019	1.53246	0.258885
Gut microbiota abundance (family Prevotellaceae id.960)	Sepsis (28 day death in Critical Care)	rs13096536	-0.0183621	1.6114	0.990908
Gut microbiota abundance (family Prevotellaceae id.960)	Sepsis (28 day death in Critical Care)	rs13275989	1.03779	1.51564	0.493519
Gut microbiota abundance (family Prevotellaceae id.960)	Sepsis (28 day death in Critical Care)	rs139432455	2.94729	1.59144	0.0640302
Gut microbiota abundance (family Prevotellaceae id.960)	Sepsis (28 day death in Critical Care)	rs1464913	2.00302	1.63144	0.219536
Gut microbiota abundance (family Prevotellaceae id.960)	Sepsis (28 day death in Critical Care)	rs148376875	3.08409	1.42666	0.0306367
Gut microbiota abundance (family Prevotellaceae id.960)	Sepsis (28 day death in Critical Care)	rs150117005	1.28404	1.14599	0.262517
Gut microbiota abundance (family Prevotellaceae id.960)	Sepsis (28 day death in Critical Care)	rs1684467	2.01743	1.63678	0.217741
Gut microbiota abundance (family Prevotellaceae id.960)	Sepsis (28 day death in Critical Care)	rs16916070	2.72234	1.58503	0.0858825
Gut microbiota abundance (family Prevotellaceae id.960)	Sepsis (28 day death in Critical Care)	rs17084791	0.0480331	1.22965	0.968841
Gut microbiota abundance (family Prevotellaceae id.960)	Sepsis (28 day death in Critical Care)	rs17217037	-1.03691	1.7639	0.556631
Gut microbiota abundance (family Prevotellaceae id.960)	Sepsis (28 day death in Critical Care)	rs1928144	-0.856657	1.60892	0.594419
Gut microbiota abundance (family Prevotellaceae id.960)	Sepsis (28 day death in Critical Care)	rs2142256	-0.96755	1.69714	0.568606
Gut microbiota abundance (family Prevotellaceae id.960)	Sepsis (28 day death in Critical Care)	rs2206482	0.907376	1.39048	0.514038
Gut microbiota abundance (family Prevotellaceae id.960)	Sepsis (28 day death in Critical Care)	rs2278540	-0.989221	1.5068	0.511499
Gut microbiota abundance (family Prevotellaceae id.960)	Sepsis (28 day death in Critical Care)	rs2679320	-2.37928	1.75537	0.17528
Gut microbiota abundance (family Prevotellaceae id.960)	Sepsis (28 day death in Critical Care)	rs34660375	0.21446	1.4924	0.885737
Gut microbiota abundance (family Prevotellaceae id.960)	Sepsis (28 day death in Critical Care)	rs3758087	-1.85904	1.48099	0.209381
Gut microbiota abundance (family Prevotellaceae id.960)	Sepsis (28 day death in Critical Care)	rs3860225	-1.83316	1.35489	0.176057
Gut microbiota abundance (family Prevotellaceae id.960)	Sepsis (28 day death in Critical Care)	rs4289499	3.29622	1.72151	0.0555273
Gut microbiota abundance (family Prevotellaceae id.960)	Sepsis (28 day death in Critical Care)	rs4493272	-1.72204	1.32787	0.194685
Gut microbiota abundance (family Prevotellaceae id.960)	Sepsis (28 day death in Critical Care)	rs4685827	-0.0417861	1.42932	0.976677
Gut microbiota abundance (family Prevotellaceae id.960)	Sepsis (28 day death in Critical Care)	rs4728902	-0.481505	1.61743	0.765935
Gut microbiota abundance (family Prevotellaceae id.960)	Sepsis (28 day death in Critical Care)	rs4894241	0.633311	1.62797	0.697263
Gut microbiota abundance (family Prevotellaceae id.960)	Sepsis (28 day death in Critical Care)	rs6000737	-2.17054	1.5614	0.164489
Gut microbiota abundance (family Prevotellaceae id.960)	Sepsis (28 day death in Critical Care)	rs6781875	0.370579	0.991644	0.708626
Gut microbiota abundance (family Prevotellaceae id.960)	Sepsis (28 day death in Critical Care)	rs7149908	-0.317723	1.7279	0.854109
Gut microbiota abundance (family Prevotellaceae id.960)	Sepsis (28 day death in Critical Care)	rs7252711	2.28257	1.58063	0.148714
Gut microbiota abundance (family Prevotellaceae id.960)	Sepsis (28 day death in Critical Care)	rs72924611	1.12628	1.26389	0.372866
Gut microbiota abundance (family Prevotellaceae id.960)	Sepsis (28 day death in Critical Care)	rs75213764	0.718201	1.62802	0.659104
Gut microbiota abundance (family Prevotellaceae id.960)	Sepsis (28 day death in Critical Care)	rs7671435	-1.12271	1.63763	0.492986
Gut microbiota abundance (family Prevotellaceae id.960)	Sepsis (28 day death in Critical Care)	rs77679484	-0.144291	1.42147	0.919147
Gut microbiota abundance (family Prevotellaceae id.960)	Sepsis (28 day death in Critical Care)	rs79684894	0.595393	0.795566	0.454225
Gut microbiota abundance (family Prevotellaceae id.960)	Sepsis (28 day death in Critical Care)	rs7975087	0.862139	1.5257	0.572022
Gut microbiota abundance (family Prevotellaceae id.960)	Sepsis (28 day death in Critical Care)	rs900867	-0.120661	1.67551	0.94259
Gut microbiota abundance (family Prevotellaceae id.960)	Sepsis (28 day death in Critical Care)	rs912860	-0.0995652	1.0768	0.92633
Gut microbiota abundance (family Prevotellaceae id.960)	Sepsis (28 day death in Critical Care)	rs9586501	0.833209	1.43573	0.561686
Gut microbiota abundance (family Prevotellaceae id.960)	Sepsis (28 day death in Critical Care)	rs9637198	-1.51287	1.66291	0.362945
Gut microbiota abundance (family Prevotellaceae id.960)	Sepsis (28 day death in Critical Care)	rs9856915	0.461595	1.30844	0.724251
Gut microbiota abundance (family Prevotellaceae id.960)	Sepsis (28 day death in Critical Care)	rs9956536	2.11442	1.63561	0.1961
Gut microbiota abundance (family Prevotellaceae id.960)	Sepsis (28 day death in Critical Care)	rs9958960	-0.455851	1.23151	0.711265
Gut microbiota abundance (family Streptococcaceae id.1850)	Sepsis	rs10028567	0.0146767	0.253598	0.953849
Gut microbiota abundance (family Streptococcaceae id.1850)	Sepsis	rs10147322	0.15935	0.306245	0.60283
Gut microbiota abundance (family Streptococcaceae id.1850)	Sepsis	rs10218845	-0.43413	0.278499	0.119038
Gut microbiota abundance (family Streptococcaceae id.1850)	Sepsis	rs10448310	0.0313933	0.294559	0.915125
Gut microbiota abundance (family Streptococcaceae id.1850)	Sepsis	rs10958578	-0.0399618	0.15312	0.794106
Gut microbiota abundance (family Streptococcaceae id.1850)	Sepsis	rs11110281	0.11888	0.214141	0.578795
Gut microbiota abundance (family Streptococcaceae id.1850)	Sepsis	rs112091207	0.187992	0.195368	0.335924
Gut microbiota abundance (family Streptococcaceae id.1850)	Sepsis	rs113646701	-0.0141361	0.262559	0.957063
Gut microbiota abundance (family Streptococcaceae id.1850)	Sepsis	rs11627423	0.145655	0.303469	0.63125
Gut microbiota abundance (family Streptococcaceae id.1850)	Sepsis	rs11914104	-0.196735	0.300652	0.51288
Gut microbiota abundance (family Streptococcaceae id.1850)	Sepsis	rs11928470	0.485397	0.31354	0.121594
Gut microbiota abundance (family Streptococcaceae id.1850)	Sepsis	rs1196861	0.0700454	0.27847	0.801399
Gut microbiota abundance (family Streptococcaceae id.1850)	Sepsis	rs12152868	0.675009	0.284785	0.0177765
Gut microbiota abundance (family Streptococcaceae id.1850)	Sepsis	rs12486599	-0.10882	0.301276	0.717953
Gut microbiota abundance (family Streptococcaceae id.1850)	Sepsis	rs12679877	-0.0069325	0.303473	0.981775
Gut microbiota abundance (family Streptococcaceae id.1850)	Sepsis	rs1477151	0.201205	0.298063	0.49965
Gut microbiota abundance (family Streptococcaceae id.1850)	Sepsis	rs16950051	0.357422	0.261968	0.172451
Gut microbiota abundance (family Streptococcaceae id.1850)	Sepsis	rs17200398	-0.143383	0.304032	0.637208
Gut microbiota abundance (family Streptococcaceae id.1850)	Sepsis	rs1918540	0.13438	0.290076	0.64318
Gut microbiota abundance (family Streptococcaceae id.1850)	Sepsis	rs1962817	-0.142127	0.285355	0.618433
Gut microbiota abundance (family Streptococcaceae id.1850)	Sepsis	rs2370083	0.160098	0.266667	0.548261
Gut microbiota abundance (family Streptococcaceae id.1850)	Sepsis	rs2392246	0.136112	0.287365	0.635745
Gut microbiota abundance (family Streptococcaceae id.1850)	Sepsis	rs2725319	0.039462	0.28963	0.891624
Gut microbiota abundance (family Streptococcaceae id.1850)	Sepsis	rs282273	0.686031	0.314115	0.0289613
Gut microbiota abundance (family Streptococcaceae id.1850)	Sepsis	rs28718126	0.31845	0.267048	0.233073
Gut microbiota abundance (family Streptococcaceae id.1850)	Sepsis	rs28752871	0.222609	0.165216	0.177858
Gut microbiota abundance (family Streptococcaceae id.1850)	Sepsis	rs34651797	0.190977	0.260048	0.462711
Gut microbiota abundance (family Streptococcaceae id.1850)	Sepsis	rs3911531	0.337554	0.29594	0.25403
Gut microbiota abundance (family Streptococcaceae id.1850)	Sepsis	rs4889444	0.492445	0.294149	0.0941042
Gut microbiota abundance (family Streptococcaceae id.1850)	Sepsis	rs4968759	0.112991	0.253701	0.656051
Gut microbiota abundance (family Streptococcaceae id.1850)	Sepsis	rs57646748	-0.164806	0.302295	0.585627
Gut microbiota abundance (family Streptococcaceae id.1850)	Sepsis	rs60277130	-0.272622	0.303477	0.369012
Gut microbiota abundance (family Streptococcaceae id.1850)	Sepsis	rs62093521	-0.346021	0.293887	0.239038
Gut microbiota abundance (family Streptococcaceae id.1850)	Sepsis	rs6507126	0.213301	0.296976	0.472607
Gut microbiota abundance (family Streptococcaceae id.1850)	Sepsis	rs653378	0.0886867	0.159737	0.578754
Gut microbiota abundance (family Streptococcaceae id.1850)	Sepsis	rs6806351	-0.273155	0.2629	0.298801
Gut microbiota abundance (family Streptococcaceae id.1850)	Sepsis	rs6816664	0.46819	0.306071	0.126097
Gut microbiota abundance (family Streptococcaceae id.1850)	Sepsis	rs694949	-0.138013	0.294997	0.639896
Gut microbiota abundance (family Streptococcaceae id.1850)	Sepsis	rs71481756	-0.0718388	0.269336	0.78968
Gut microbiota abundance (family Streptococcaceae id.1850)	Sepsis	rs73800360	-0.184767	0.292249	0.527242
Gut microbiota abundance (family Streptococcaceae id.1850)	Sepsis	rs76998106	0.0664143	0.250098	0.790584
Gut microbiota abundance (family Streptococcaceae id.1850)	Sepsis	rs77558518	0.133866	0.255781	0.600722
Gut microbiota abundance (family Streptococcaceae id.1850)	Sepsis	rs77968078	0.0503755	0.287289	0.860807
Gut microbiota abundance (family Streptococcaceae id.1850)	Sepsis	rs7916711	-0.101017	0.30588	0.741211
Gut microbiota abundance (family Streptococcaceae id.1850)	Sepsis	rs8029995	0.618685	0.278226	0.02617
Gut microbiota abundance (family Streptococcaceae id.1850)	Sepsis	rs9537481	-0.640626	0.307596	0.03728
Gut microbiota abundance (family Streptococcaceae id.1850)	Sepsis	rs9581006	0.0300935	0.174388	0.862992
Gut microbiota abundance (family Streptococcaceae id.1850)	Sepsis	rs9903102	0.0541444	0.282746	0.848138
Gut microbiota abundance (class Coriobacteriia id.809)	Sepsis (28 day death in Critical Care)	rs10206028	1.31746	1.80466	0.465372
Gut microbiota abundance (class Coriobacteriia id.809)	Sepsis (28 day death in Critical Care)	rs10513350	0.330671	1.69543	0.845364
Gut microbiota abundance (class Coriobacteriia id.809)	Sepsis (28 day death in Critical Care)	rs10984076	0.0865034	1.91001	0.963877
Gut microbiota abundance (class Coriobacteriia id.809)	Sepsis (28 day death in Critical Care)	rs11073596	2.02835	1.68449	0.228536
Gut microbiota abundance (class Coriobacteriia id.809)	Sepsis (28 day death in Critical Care)	rs111561095	1.50644	1.58836	0.342914
Gut microbiota abundance (class Coriobacteriia id.809)	Sepsis (28 day death in Critical Care)	rs11243344	0.674491	1.76254	0.701956
Gut microbiota abundance (class Coriobacteriia id.809)	Sepsis (28 day death in Critical Care)	rs11250875	1.97702	1.61083	0.219699
Gut microbiota abundance (class Coriobacteriia id.809)	Sepsis (28 day death in Critical Care)	rs113929479	0.273702	1.82869	0.881024
Gut microbiota abundance (class Coriobacteriia id.809)	Sepsis (28 day death in Critical Care)	rs115112274	-0.573364	1.47609	0.697695
Gut microbiota abundance (class Coriobacteriia id.809)	Sepsis (28 day death in Critical Care)	rs11656361	1.3822	1.63586	0.398145
Gut microbiota abundance (class Coriobacteriia id.809)	Sepsis (28 day death in Critical Care)	rs11779549	-0.797085	1.06558	0.454441
Gut microbiota abundance (class Coriobacteriia id.809)	Sepsis (28 day death in Critical Care)	rs12280702	-0.224504	1.53275	0.883549
Gut microbiota abundance (class Coriobacteriia id.809)	Sepsis (28 day death in Critical Care)	rs12452594	-0.408759	1.72063	0.812219
Gut microbiota abundance (class Coriobacteriia id.809)	Sepsis (28 day death in Critical Care)	rs12817471	4.25303	1.72413	0.0136337
Gut microbiota abundance (class Coriobacteriia id.809)	Sepsis (28 day death in Critical Care)	rs12915090	2.82607	1.77065	0.110474
Gut microbiota abundance (class Coriobacteriia id.809)	Sepsis (28 day death in Critical Care)	rs12974142	0.425017	1.62336	0.793465
Gut microbiota abundance (class Coriobacteriia id.809)	Sepsis (28 day death in Critical Care)	rs12985136	1.60805	1.76385	0.36194
Gut microbiota abundance (class Coriobacteriia id.809)	Sepsis (28 day death in Critical Care)	rs13016512	-1.36369	1.73017	0.43059
Gut microbiota abundance (class Coriobacteriia id.809)	Sepsis (28 day death in Critical Care)	rs13151654	2.06862	1.77442	0.243694
Gut microbiota abundance (class Coriobacteriia id.809)	Sepsis (28 day death in Critical Care)	rs13307134	2.23437	1.64552	0.174511
Gut microbiota abundance (class Coriobacteriia id.809)	Sepsis (28 day death in Critical Care)	rs13428795	1.71406	1.51044	0.256454
Gut microbiota abundance (class Coriobacteriia id.809)	Sepsis (28 day death in Critical Care)	rs1397793	0.106377	1.73327	0.951062
Gut microbiota abundance (class Coriobacteriia id.809)	Sepsis (28 day death in Critical Care)	rs1399473	-2.20734	1.91196	0.248298
Gut microbiota abundance (class Coriobacteriia id.809)	Sepsis (28 day death in Critical Care)	rs149324	-1.4491	1.81755	0.425287
Gut microbiota abundance (class Coriobacteriia id.809)	Sepsis (28 day death in Critical Care)	rs1734847	1.44905	1.87063	0.438557
Gut microbiota abundance (class Coriobacteriia id.809)	Sepsis (28 day death in Critical Care)	rs17472584	1.2656	1.75143	0.46992
Gut microbiota abundance (class Coriobacteriia id.809)	Sepsis (28 day death in Critical Care)	rs1816223	0.0996592	1.66224	0.952192
Gut microbiota abundance (class Coriobacteriia id.809)	Sepsis (28 day death in Critical Care)	rs1932271	-2.53604	1.78716	0.15589
Gut microbiota abundance (class Coriobacteriia id.809)	Sepsis (28 day death in Critical Care)	rs215262	-0.569566	1.78324	0.749424
Gut microbiota abundance (class Coriobacteriia id.809)	Sepsis (28 day death in Critical Care)	rs2442778	-0.497483	1.58366	0.753419
Gut microbiota abundance (class Coriobacteriia id.809)	Sepsis (28 day death in Critical Care)	rs2494498	1.30275	1.79114	0.467022
Gut microbiota abundance (class Coriobacteriia id.809)	Sepsis (28 day death in Critical Care)	rs2734498	-1.14383	1.79292	0.523493
Gut microbiota abundance (class Coriobacteriia id.809)	Sepsis (28 day death in Critical Care)	rs28465970	3.38027	1.7344	0.0513
Gut microbiota abundance (class Coriobacteriia id.809)	Sepsis (28 day death in Critical Care)	rs2930886	-1.67976	1.77338	0.343533
Gut microbiota abundance (class Coriobacteriia id.809)	Sepsis (28 day death in Critical Care)	rs3025411	0.85902	1.58724	0.588368
Gut microbiota abundance (class Coriobacteriia id.809)	Sepsis (28 day death in Critical Care)	rs3132331	0.846806	1.74629	0.627735
Gut microbiota abundance (class Coriobacteriia id.809)	Sepsis (28 day death in Critical Care)	rs34739816	1.84378	1.56219	0.237899
Gut microbiota abundance (class Coriobacteriia id.809)	Sepsis (28 day death in Critical Care)	rs34835978	0.560053	1.76091	0.750449
Gut microbiota abundance (class Coriobacteriia id.809)	Sepsis (28 day death in Critical Care)	rs34867574	0.295307	1.65629	0.858492
Gut microbiota abundance (class Coriobacteriia id.809)	Sepsis (28 day death in Critical Care)	rs35097334	1.44446	1.65143	0.381752
Gut microbiota abundance (class Coriobacteriia id.809)	Sepsis (28 day death in Critical Care)	rs4341757	0.547999	1.76361	0.75601
Gut microbiota abundance (class Coriobacteriia id.809)	Sepsis (28 day death in Critical Care)	rs45480394	2.01179	1.61661	0.213333
Gut microbiota abundance (class Coriobacteriia id.809)	Sepsis (28 day death in Critical Care)	rs4880783	-0.165484	1.67157	0.921139
Gut microbiota abundance (class Coriobacteriia id.809)	Sepsis (28 day death in Critical Care)	rs542537	2.44225	1.99718	0.221387
Gut microbiota abundance (class Coriobacteriia id.809)	Sepsis (28 day death in Critical Care)	rs56264689	0.354832	1.77182	0.841274
Gut microbiota abundance (class Coriobacteriia id.809)	Sepsis (28 day death in Critical Care)	rs58357080	-2.0648	1.75799	0.240185
Gut microbiota abundance (class Coriobacteriia id.809)	Sepsis (28 day death in Critical Care)	rs59169242	1.79568	1.73084	0.29952
Gut microbiota abundance (class Coriobacteriia id.809)	Sepsis (28 day death in Critical Care)	rs62140133	-1.17904	1.83082	0.51958
Gut microbiota abundance (class Coriobacteriia id.809)	Sepsis (28 day death in Critical Care)	rs62287796	-1.82467	1.80249	0.311391
Gut microbiota abundance (class Coriobacteriia id.809)	Sepsis (28 day death in Critical Care)	rs62312175	0.867662	1.76056	0.62213
Gut microbiota abundance (class Coriobacteriia id.809)	Sepsis (28 day death in Critical Care)	rs6517397	-0.980679	1.78311	0.582332
Gut microbiota abundance (class Coriobacteriia id.809)	Sepsis (28 day death in Critical Care)	rs67075313	0.230603	1.55495	0.882104
Gut microbiota abundance (class Coriobacteriia id.809)	Sepsis (28 day death in Critical Care)	rs6738247	-2.1013	1.6349	0.198697
Gut microbiota abundance (class Coriobacteriia id.809)	Sepsis (28 day death in Critical Care)	rs67561917	0.521453	1.61526	0.746825
Gut microbiota abundance (class Coriobacteriia id.809)	Sepsis (28 day death in Critical Care)	rs7033043	-1.09327	1.75003	0.532159
Gut microbiota abundance (class Coriobacteriia id.809)	Sepsis (28 day death in Critical Care)	rs7038646	1.79634	1.69586	0.289487
Gut microbiota abundance (class Coriobacteriia id.809)	Sepsis (28 day death in Critical Care)	rs719099	0.0422814	1.55714	0.978338
Gut microbiota abundance (class Coriobacteriia id.809)	Sepsis (28 day death in Critical Care)	rs72654473	3.4387	1.75671	0.050292
Gut microbiota abundance (class Coriobacteriia id.809)	Sepsis (28 day death in Critical Care)	rs72715054	-1.83356	1.58453	0.247207
Gut microbiota abundance (class Coriobacteriia id.809)	Sepsis (28 day death in Critical Care)	rs72735450	-0.0499616	1.65235	0.975878
Gut microbiota abundance (class Coriobacteriia id.809)	Sepsis (28 day death in Critical Care)	rs72742586	2.98659	1.52772	0.0505901
Gut microbiota abundance (class Coriobacteriia id.809)	Sepsis (28 day death in Critical Care)	rs72827092	2.06931	1.76697	0.241554
Gut microbiota abundance (class Coriobacteriia id.809)	Sepsis (28 day death in Critical Care)	rs72907909	-0.244196	1.82252	0.893412
Gut microbiota abundance (class Coriobacteriia id.809)	Sepsis (28 day death in Critical Care)	rs72927411	-1.209	1.71722	0.481403
Gut microbiota abundance (class Coriobacteriia id.809)	Sepsis (28 day death in Critical Care)	rs73149390	-1.59183	1.33597	0.233451
Gut microbiota abundance (class Coriobacteriia id.809)	Sepsis (28 day death in Critical Care)	rs740039	-0.0728707	1.93851	0.970014
Gut microbiota abundance (class Coriobacteriia id.809)	Sepsis (28 day death in Critical Care)	rs74236219	4.11262	1.47794	0.00539137
Gut microbiota abundance (class Coriobacteriia id.809)	Sepsis (28 day death in Critical Care)	rs74713817	-0.122065	1.07945	0.909966
Gut microbiota abundance (class Coriobacteriia id.809)	Sepsis (28 day death in Critical Care)	rs7540303	-1.63245	1.66178	0.325928
Gut microbiota abundance (class Coriobacteriia id.809)	Sepsis (28 day death in Critical Care)	rs78205672	-1.47636	1.50392	0.32626
Gut microbiota abundance (class Coriobacteriia id.809)	Sepsis (28 day death in Critical Care)	rs78820750	0.834308	1.80833	0.644533
Gut microbiota abundance (class Coriobacteriia id.809)	Sepsis (28 day death in Critical Care)	rs7898585	4.41444	1.79115	0.0137173
Gut microbiota abundance (class Coriobacteriia id.809)	Sepsis (28 day death in Critical Care)	rs8010111	-0.756118	1.50608	0.615637
Gut microbiota abundance (class Coriobacteriia id.809)	Sepsis (28 day death in Critical Care)	rs841586	-2.23106	1.56818	0.154821
Gut microbiota abundance (class Coriobacteriia id.809)	Sepsis (28 day death in Critical Care)	rs920572	-0.495341	1.81187	0.784557
Gut microbiota abundance (class Coriobacteriia id.809)	Sepsis (28 day death in Critical Care)	rs9674940	0.018314	1.54369	0.990534
Gut microbiota abundance (class Coriobacteriia id.809)	Sepsis (28 day death in Critical Care)	rs9711982	-0.606742	1.82954	0.740164
Gut microbiota abundance (class Gammaproteobacteria id.3303)	Sepsis	rs10410835	-0.203371	0.296893	0.493345
Gut microbiota abundance (class Gammaproteobacteria id.3303)	Sepsis	rs10489744	0.278163	0.301749	0.356615
Gut microbiota abundance (class Gammaproteobacteria id.3303)	Sepsis	rs11181912	-0.0644274	0.252287	0.798435
Gut microbiota abundance (class Gammaproteobacteria id.3303)	Sepsis	rs112767262	-0.175406	0.293434	0.549994
Gut microbiota abundance (class Gammaproteobacteria id.3303)	Sepsis	rs115946732	0.0115384	0.208766	0.955924
Gut microbiota abundance (class Gammaproteobacteria id.3303)	Sepsis	rs11749517	-0.310995	0.294634	0.291183
Gut microbiota abundance (class Gammaproteobacteria id.3303)	Sepsis	rs11835948	-0.0323287	0.289057	0.910949
Gut microbiota abundance (class Gammaproteobacteria id.3303)	Sepsis	rs12404135	0.568535	0.262524	0.0303377
Gut microbiota abundance (class Gammaproteobacteria id.3303)	Sepsis	rs12518608	-0.841543	0.293205	0.00410281
Gut microbiota abundance (class Gammaproteobacteria id.3303)	Sepsis	rs1295450	0.303665	0.304321	0.318355
Gut microbiota abundance (class Gammaproteobacteria id.3303)	Sepsis	rs13093450	0.168366	0.299729	0.574302
Gut microbiota abundance (class Gammaproteobacteria id.3303)	Sepsis	rs13157426	0.145695	0.284428	0.608483
Gut microbiota abundance (class Gammaproteobacteria id.3303)	Sepsis	rs13173989	-0.0691841	0.270717	0.798291
Gut microbiota abundance (class Gammaproteobacteria id.3303)	Sepsis	rs149101188	-0.211382	0.266116	0.427008
Gut microbiota abundance (class Gammaproteobacteria id.3303)	Sepsis	rs163015	0.262689	0.294668	0.372674
Gut microbiota abundance (class Gammaproteobacteria id.3303)	Sepsis	rs1837508	-0.356063	0.286588	0.214081
Gut microbiota abundance (class Gammaproteobacteria id.3303)	Sepsis	rs1906832	0.376484	0.291639	0.19673
Gut microbiota abundance (class Gammaproteobacteria id.3303)	Sepsis	rs207882	0.03024	0.296799	0.918846
Gut microbiota abundance (class Gammaproteobacteria id.3303)	Sepsis	rs2114008	0.435248	0.308516	0.158309
Gut microbiota abundance (class Gammaproteobacteria id.3303)	Sepsis	rs2218898	-0.0935074	0.289324	0.746549
Gut microbiota abundance (class Gammaproteobacteria id.3303)	Sepsis	rs2914220	0.203531	0.285909	0.476542
Gut microbiota abundance (class Gammaproteobacteria id.3303)	Sepsis	rs421292	0.194059	0.298118	0.51508
Gut microbiota abundance (class Gammaproteobacteria id.3303)	Sepsis	rs454	0.162486	0.28315	0.56607
Gut microbiota abundance (class Gammaproteobacteria id.3303)	Sepsis	rs4600714	0.417359	0.292147	0.153121
Gut microbiota abundance (class Gammaproteobacteria id.3303)	Sepsis	rs56041113	0.14733	0.293933	0.616203
Gut microbiota abundance (class Gammaproteobacteria id.3303)	Sepsis	rs56122566	-0.245514	0.305213	0.421165
Gut microbiota abundance (class Gammaproteobacteria id.3303)	Sepsis	rs56255061	0.713847	0.303219	0.0185612
Gut microbiota abundance (class Gammaproteobacteria id.3303)	Sepsis	rs6472467	-0.111329	0.298413	0.709096
Gut microbiota abundance (class Gammaproteobacteria id.3303)	Sepsis	rs6706173	0.612758	0.260687	0.0187458
Gut microbiota abundance (class Gammaproteobacteria id.3303)	Sepsis	rs671928	-0.117999	0.277535	0.670715
Gut microbiota abundance (class Gammaproteobacteria id.3303)	Sepsis	rs6747020	-0.364447	0.289862	0.208641
Gut microbiota abundance (class Gammaproteobacteria id.3303)	Sepsis	rs6835543	0.396902	0.295	0.178487
Gut microbiota abundance (class Gammaproteobacteria id.3303)	Sepsis	rs71420614	0.0483674	0.283111	0.864348
Gut microbiota abundance (class Gammaproteobacteria id.3303)	Sepsis	rs72890522	0.312168	0.257365	0.225153
Gut microbiota abundance (class Gammaproteobacteria id.3303)	Sepsis	rs74587549	0.163748	0.255949	0.522322
Gut microbiota abundance (class Gammaproteobacteria id.3303)	Sepsis	rs75101789	-0.0595983	0.284152	0.83387
Gut microbiota abundance (class Gammaproteobacteria id.3303)	Sepsis	rs75736780	-0.430088	0.289546	0.137441
Gut microbiota abundance (class Gammaproteobacteria id.3303)	Sepsis	rs7577583	-0.12798	0.302333	0.67207
Gut microbiota abundance (class Gammaproteobacteria id.3303)	Sepsis	rs76237886	-0.17462	0.221374	0.430227
Gut microbiota abundance (class Gammaproteobacteria id.3303)	Sepsis	rs79795896	0.267893	0.200569	0.181658
Gut microbiota abundance (class Gammaproteobacteria id.3303)	Sepsis	rs922773	0.344643	0.276644	0.212838
Gut microbiota abundance (class Gammaproteobacteria id.3303)	Sepsis	rs9494710	0.550362	0.257533	0.0325937
Gut microbiota abundance (class Gammaproteobacteria id.3303)	Sepsis	rs9494736	0.0707997	0.28875	0.806307
Gut microbiota abundance (class Gammaproteobacteria id.3303)	Sepsis	rs9594191	0.163648	0.290331	0.572987
Gut microbiota abundance (class Gammaproteobacteria id.3303)	Sepsis	rs9599734	0.215086	0.292917	0.462772
Gut microbiota abundance (class Lentisphaeria id.2250)	Sepsis (under 75)	rs1002941	-0.0361667	0.14282	0.800089
Gut microbiota abundance (class Lentisphaeria id.2250)	Sepsis (under 75)	rs1024938	0.0667412	0.152453	0.661543
Gut microbiota abundance (class Lentisphaeria id.2250)	Sepsis (under 75)	rs11064609	-0.252598	0.166174	0.12849
Gut microbiota abundance (class Lentisphaeria id.2250)	Sepsis (under 75)	rs11613572	-0.0505495	0.139385	0.716857
Gut microbiota abundance (class Lentisphaeria id.2250)	Sepsis (under 75)	rs11770843	0.00213483	0.137115	0.987578
Gut microbiota abundance (class Lentisphaeria id.2250)	Sepsis (under 75)	rs11775862	0.134205	0.153169	0.380928
Gut microbiota abundance (class Lentisphaeria id.2250)	Sepsis (under 75)	rs11948027	-0.149795	0.149097	0.315049
Gut microbiota abundance (class Lentisphaeria id.2250)	Sepsis (under 75)	rs12415658	-0.0656537	0.163053	0.687204
Gut microbiota abundance (class Lentisphaeria id.2250)	Sepsis (under 75)	rs12873035	0.127925	0.146891	0.383818
Gut microbiota abundance (class Lentisphaeria id.2250)	Sepsis (under 75)	rs1326784	0.0216615	0.162313	0.893833
Gut microbiota abundance (class Lentisphaeria id.2250)	Sepsis (under 75)	rs135029	-0.00113928	0.152319	0.994032
Gut microbiota abundance (class Lentisphaeria id.2250)	Sepsis (under 75)	rs1593113	0.047062	0.147893	0.75032
Gut microbiota abundance (class Lentisphaeria id.2250)	Sepsis (under 75)	rs17114848	-0.338308	0.135891	0.0127904
Gut microbiota abundance (class Lentisphaeria id.2250)	Sepsis (under 75)	rs2031282	0.0336215	0.154517	0.827748
Gut microbiota abundance (class Lentisphaeria id.2250)	Sepsis (under 75)	rs2376974	0.0889503	0.15942	0.57687
Gut microbiota abundance (class Lentisphaeria id.2250)	Sepsis (under 75)	rs2559851	0.120471	0.14684	0.411976
Gut microbiota abundance (class Lentisphaeria id.2250)	Sepsis (under 75)	rs261218	-0.192026	0.14974	0.199705
Gut microbiota abundance (class Lentisphaeria id.2250)	Sepsis (under 75)	rs2825714	-0.139708	0.137666	0.310185
Gut microbiota abundance (class Lentisphaeria id.2250)	Sepsis (under 75)	rs28437246	-0.118599	0.158025	0.452952
Gut microbiota abundance (class Lentisphaeria id.2250)	Sepsis (under 75)	rs303392	0.0245436	0.154483	0.873767
Gut microbiota abundance (class Lentisphaeria id.2250)	Sepsis (under 75)	rs3102432	-0.12462	0.155928	0.424165
Gut microbiota abundance (class Lentisphaeria id.2250)	Sepsis (under 75)	rs3118870	-0.128127	0.155376	0.409583
Gut microbiota abundance (class Lentisphaeria id.2250)	Sepsis (under 75)	rs34753498	0.227607	0.14826	0.124737
Gut microbiota abundance (class Lentisphaeria id.2250)	Sepsis (under 75)	rs35206511	-0.0950651	0.15384	0.536609
Gut microbiota abundance (class Lentisphaeria id.2250)	Sepsis (under 75)	rs36123537	0.0496922	0.15818	0.753407
Gut microbiota abundance (class Lentisphaeria id.2250)	Sepsis (under 75)	rs4109145	-0.205113	0.15797	0.19414
Gut microbiota abundance (class Lentisphaeria id.2250)	Sepsis (under 75)	rs57032938	-0.16366	0.155235	0.291757
Gut microbiota abundance (class Lentisphaeria id.2250)	Sepsis (under 75)	rs6079704	0.0698147	0.150008	0.641639
Gut microbiota abundance (class Lentisphaeria id.2250)	Sepsis (under 75)	rs60995569	0.0703508	0.155791	0.651578
Gut microbiota abundance (class Lentisphaeria id.2250)	Sepsis (under 75)	rs61942812	0.138249	0.148181	0.350835
Gut microbiota abundance (class Lentisphaeria id.2250)	Sepsis (under 75)	rs62188946	-0.334448	0.149976	0.0257467
Gut microbiota abundance (class Lentisphaeria id.2250)	Sepsis (under 75)	rs62570196	-0.0573339	0.115333	0.619107
Gut microbiota abundance (class Lentisphaeria id.2250)	Sepsis (under 75)	rs6545794	-0.0873057	0.17402	0.61588
Gut microbiota abundance (class Lentisphaeria id.2250)	Sepsis (under 75)	rs6935646	0.0556426	0.159992	0.728003
Gut microbiota abundance (class Lentisphaeria id.2250)	Sepsis (under 75)	rs7077363	-0.163217	0.151647	0.281795
Gut microbiota abundance (class Lentisphaeria id.2250)	Sepsis (under 75)	rs72640280	-0.289877	0.130786	0.0266627
Gut microbiota abundance (class Lentisphaeria id.2250)	Sepsis (under 75)	rs72766762	-0.00241412	0.13922	0.986165
Gut microbiota abundance (class Lentisphaeria id.2250)	Sepsis (under 75)	rs73005818	-0.0177697	0.142836	0.900994
Gut microbiota abundance (class Lentisphaeria id.2250)	Sepsis (under 75)	rs73194460	-0.175829	0.121015	0.146239
Gut microbiota abundance (class Lentisphaeria id.2250)	Sepsis (under 75)	rs77599476	-0.149898	0.128207	0.242328
Gut microbiota abundance (class Lentisphaeria id.2250)	Sepsis (28 day death)	rs1002941	-0.661319	0.355767	0.0630477
Gut microbiota abundance (class Lentisphaeria id.2250)	Sepsis (28 day death)	rs1024938	-0.231151	0.379747	0.542725
Gut microbiota abundance (class Lentisphaeria id.2250)	Sepsis (28 day death)	rs11064609	0.14095	0.413953	0.733482
Gut microbiota abundance (class Lentisphaeria id.2250)	Sepsis (28 day death)	rs11613572	-0.675602	0.34795	0.0521778
Gut microbiota abundance (class Lentisphaeria id.2250)	Sepsis (28 day death)	rs11770843	-0.284659	0.341851	0.405015
Gut microbiota abundance (class Lentisphaeria id.2250)	Sepsis (28 day death)	rs11775862	0.119697	0.381987	0.754011
Gut microbiota abundance (class Lentisphaeria id.2250)	Sepsis (28 day death)	rs11948027	-0.0147361	0.372332	0.96843
Gut microbiota abundance (class Lentisphaeria id.2250)	Sepsis (28 day death)	rs12415658	0.358045	0.404394	0.375949
Gut microbiota abundance (class Lentisphaeria id.2250)	Sepsis (28 day death)	rs12873035	-0.242848	0.365162	0.506024
Gut microbiota abundance (class Lentisphaeria id.2250)	Sepsis (28 day death)	rs1326784	-0.167039	0.404287	0.679482
Gut microbiota abundance (class Lentisphaeria id.2250)	Sepsis (28 day death)	rs135029	-0.474566	0.379737	0.211401
Gut microbiota abundance (class Lentisphaeria id.2250)	Sepsis (28 day death)	rs1593113	-0.63841	0.368182	0.082927
Gut microbiota abundance (class Lentisphaeria id.2250)	Sepsis (28 day death)	rs17114848	-1.03294	0.33864	0.0022865
Gut microbiota abundance (class Lentisphaeria id.2250)	Sepsis (28 day death)	rs2031282	-0.062199	0.385518	0.871827
Gut microbiota abundance (class Lentisphaeria id.2250)	Sepsis (28 day death)	rs2376974	0.165136	0.398123	0.678298
Gut microbiota abundance (class Lentisphaeria id.2250)	Sepsis (28 day death)	rs2559851	-0.823086	0.366404	0.0246793
Gut microbiota abundance (class Lentisphaeria id.2250)	Sepsis (28 day death)	rs261218	-0.0639781	0.372948	0.863794
Gut microbiota abundance (class Lentisphaeria id.2250)	Sepsis (28 day death)	rs2825714	-0.0711233	0.342958	0.835711
Gut microbiota abundance (class Lentisphaeria id.2250)	Sepsis (28 day death)	rs28437246	0.358879	0.393904	0.362252
Gut microbiota abundance (class Lentisphaeria id.2250)	Sepsis (28 day death)	rs303392	-0.599315	0.385488	0.12002
Gut microbiota abundance (class Lentisphaeria id.2250)	Sepsis (28 day death)	rs3102432	-0.197115	0.388153	0.611574
Gut microbiota abundance (class Lentisphaeria id.2250)	Sepsis (28 day death)	rs3118870	-0.525253	0.386633	0.174295
Gut microbiota abundance (class Lentisphaeria id.2250)	Sepsis (28 day death)	rs34753498	0.0112702	0.369935	0.975696
Gut microbiota abundance (class Lentisphaeria id.2250)	Sepsis (28 day death)	rs35206511	-0.416012	0.382623	0.27692
Gut microbiota abundance (class Lentisphaeria id.2250)	Sepsis (28 day death)	rs36123537	0.153663	0.394001	0.696532
Gut microbiota abundance (class Lentisphaeria id.2250)	Sepsis (28 day death)	rs4109145	0.0200029	0.394003	0.95951
Gut microbiota abundance (class Lentisphaeria id.2250)	Sepsis (28 day death)	rs57032938	-0.0237857	0.387004	0.950992
Gut microbiota abundance (class Lentisphaeria id.2250)	Sepsis (28 day death)	rs6079704	0.245914	0.375023	0.511998
Gut microbiota abundance (class Lentisphaeria id.2250)	Sepsis (28 day death)	rs60995569	0.287003	0.387705	0.459142
Gut microbiota abundance (class Lentisphaeria id.2250)	Sepsis (28 day death)	rs61942812	0.414176	0.369438	0.262246
Gut microbiota abundance (class Lentisphaeria id.2250)	Sepsis (28 day death)	rs62188946	-0.374111	0.373844	0.316965
Gut microbiota abundance (class Lentisphaeria id.2250)	Sepsis (28 day death)	rs62570196	-0.0250453	0.2868	0.930412
Gut microbiota abundance (class Lentisphaeria id.2250)	Sepsis (28 day death)	rs6545794	-0.413217	0.434378	0.34146
Gut microbiota abundance (class Lentisphaeria id.2250)	Sepsis (28 day death)	rs6935646	-0.360164	0.397108	0.364424
Gut microbiota abundance (class Lentisphaeria id.2250)	Sepsis (28 day death)	rs7077363	0.138179	0.379467	0.715754
Gut microbiota abundance (class Lentisphaeria id.2250)	Sepsis (28 day death)	rs72640280	-0.493486	0.324569	0.128402
Gut microbiota abundance (class Lentisphaeria id.2250)	Sepsis (28 day death)	rs72766762	0.40807	0.347376	0.240105
Gut microbiota abundance (class Lentisphaeria id.2250)	Sepsis (28 day death)	rs73005818	0.545062	0.355982	0.125732
Gut microbiota abundance (class Lentisphaeria id.2250)	Sepsis (28 day death)	rs73194460	0.26618	0.301297	0.376996
Gut microbiota abundance (class Lentisphaeria id.2250)	Sepsis (28 day death)	rs77599476	-0.535637	0.318975	0.0931042
Gut microbiota abundance (class Lentisphaeria id.2250)	Sepsis	rs1002941	-0.15302	0.145846	0.294093
Gut microbiota abundance (class Lentisphaeria id.2250)	Sepsis	rs1024938	0.0704955	0.155689	0.650696
Gut microbiota abundance (class Lentisphaeria id.2250)	Sepsis	rs11064609	-0.214129	0.169539	0.206585
Gut microbiota abundance (class Lentisphaeria id.2250)	Sepsis	rs11613572	0.00227178	0.142237	0.987257
Gut microbiota abundance (class Lentisphaeria id.2250)	Sepsis	rs11770843	-0.0223364	0.140179	0.873399
Gut microbiota abundance (class Lentisphaeria id.2250)	Sepsis	rs11775862	0.115216	0.156595	0.461878
Gut microbiota abundance (class Lentisphaeria id.2250)	Sepsis	rs11948027	-0.163503	0.152575	0.283891
Gut microbiota abundance (class Lentisphaeria id.2250)	Sepsis	rs12415658	0.0784112	0.166091	0.636857
Gut microbiota abundance (class Lentisphaeria id.2250)	Sepsis	rs12873035	-0.0118772	0.15007	0.936917
Gut microbiota abundance (class Lentisphaeria id.2250)	Sepsis	rs1326784	0.0787385	0.16569	0.634634
Gut microbiota abundance (class Lentisphaeria id.2250)	Sepsis	rs135029	-0.286047	0.15565	0.0660976
Gut microbiota abundance (class Lentisphaeria id.2250)	Sepsis	rs1593113	0.0610194	0.150991	0.686121
Gut microbiota abundance (class Lentisphaeria id.2250)	Sepsis	rs17114848	-0.339821	0.138991	0.014489
Gut microbiota abundance (class Lentisphaeria id.2250)	Sepsis	rs2031282	-0.0711453	0.15789	0.652278
Gut microbiota abundance (class Lentisphaeria id.2250)	Sepsis	rs2376974	0.0438059	0.163033	0.788165
Gut microbiota abundance (class Lentisphaeria id.2250)	Sepsis	rs2559851	0.0174049	0.149965	0.907605
Gut microbiota abundance (class Lentisphaeria id.2250)	Sepsis	rs261218	-0.181377	0.152861	0.235406
Gut microbiota abundance (class Lentisphaeria id.2250)	Sepsis	rs2825714	-0.170584	0.14041	0.224407
Gut microbiota abundance (class Lentisphaeria id.2250)	Sepsis	rs28437246	-0.294366	0.161159	0.067766
Gut microbiota abundance (class Lentisphaeria id.2250)	Sepsis	rs303392	-0.138446	0.158027	0.38098
Gut microbiota abundance (class Lentisphaeria id.2250)	Sepsis	rs3102432	-0.0355267	0.159279	0.823499
Gut microbiota abundance (class Lentisphaeria id.2250)	Sepsis	rs3118870	-0.287755	0.158531	0.0695028
Gut microbiota abundance (class Lentisphaeria id.2250)	Sepsis	rs34753498	0.115264	0.152021	0.448326
Gut microbiota abundance (class Lentisphaeria id.2250)	Sepsis	rs35206511	0.0206987	0.156956	0.895082
Gut microbiota abundance (class Lentisphaeria id.2250)	Sepsis	rs36123537	0.177431	0.16139	0.271599
Gut microbiota abundance (class Lentisphaeria id.2250)	Sepsis	rs4109145	-0.156662	0.16126	0.331306
Gut microbiota abundance (class Lentisphaeria id.2250)	Sepsis	rs57032938	-0.270133	0.158537	0.0883986
Gut microbiota abundance (class Lentisphaeria id.2250)	Sepsis	rs6079704	-0.200112	0.153416	0.192104
Gut microbiota abundance (class Lentisphaeria id.2250)	Sepsis	rs60995569	0.255675	0.15893	0.107678
Gut microbiota abundance (class Lentisphaeria id.2250)	Sepsis	rs61942812	0.0614832	0.151428	0.684727
Gut microbiota abundance (class Lentisphaeria id.2250)	Sepsis	rs62188946	-0.133494	0.153129	0.38333
Gut microbiota abundance (class Lentisphaeria id.2250)	Sepsis	rs62570196	-0.0212505	0.117717	0.856743
Gut microbiota abundance (class Lentisphaeria id.2250)	Sepsis	rs6545794	-0.0299594	0.177878	0.866247
Gut microbiota abundance (class Lentisphaeria id.2250)	Sepsis	rs6935646	-0.159156	0.163239	0.329564
Gut microbiota abundance (class Lentisphaeria id.2250)	Sepsis	rs7077363	-0.12818	0.155324	0.409232
Gut microbiota abundance (class Lentisphaeria id.2250)	Sepsis	rs72640280	-0.280713	0.133527	0.0355276
Gut microbiota abundance (class Lentisphaeria id.2250)	Sepsis	rs72766762	-0.0406765	0.142682	0.775579
Gut microbiota abundance (class Lentisphaeria id.2250)	Sepsis	rs73005818	0.0671116	0.145646	0.644952
Gut microbiota abundance (class Lentisphaeria id.2250)	Sepsis	rs73194460	-0.100295	0.123629	0.417218
Gut microbiota abundance (class Lentisphaeria id.2250)	Sepsis	rs77599476	-0.176254	0.130553	0.176996
Gut microbiota abundance (class Mollicutes id.3920)	Sepsis (under 75)	rs10108398	0.296811	0.195877	0.129697
Gut microbiota abundance (class Mollicutes id.3920)	Sepsis (under 75)	rs10514429	0.0521261	0.216696	0.809904
Gut microbiota abundance (class Mollicutes id.3920)	Sepsis (under 75)	rs11053507	0.2998	0.246395	0.223702
Gut microbiota abundance (class Mollicutes id.3920)	Sepsis (under 75)	rs112069596	0.12602	0.238805	0.597701
Gut microbiota abundance (class Mollicutes id.3920)	Sepsis (under 75)	rs1127575	-0.198045	0.231304	0.391881
Gut microbiota abundance (class Mollicutes id.3920)	Sepsis (under 75)	rs117698348	0.00878653	0.256657	0.97269
Gut microbiota abundance (class Mollicutes id.3920)	Sepsis (under 75)	rs11817115	-0.0534819	0.241758	0.82492
Gut microbiota abundance (class Mollicutes id.3920)	Sepsis (under 75)	rs11890098	0.305208	0.210547	0.147171
Gut microbiota abundance (class Mollicutes id.3920)	Sepsis (under 75)	rs12202026	-0.498765	0.24363	0.0406358
Gut microbiota abundance (class Mollicutes id.3920)	Sepsis (under 75)	rs12566890	0.210445	0.249989	0.399889
Gut microbiota abundance (class Mollicutes id.3920)	Sepsis (under 75)	rs12790234	0.295365	0.249842	0.237125
[truncated: 745 more rows]

## Sheet: S3 table
Supplementary Table 3: MR analysis of Gut micrbiota and sepsis										MR-PRESSO
Exposure	Outcome	method	Number.of.SNPs	OR(95%CI)	pval	R^2	F	Cochran.s.Q Pvalue	Egger intercept Pvalue	Outlier Count	Global
Gut microbiota abundance (phylum Tenericutes id.3919)	under 75	Inverse variance weighted (fixed effects)	46	1.11(1.04-1.18)	0.00171946	0.0590334	19.4471	0.204026	0.269761	0	0.220333
Gut microbiota abundance (phylum Tenericutes id.3919)	28 day death	Inverse variance weighted (fixed effects)	46	1.27(1.09-1.49)	0.00289205	0.0590334	19.4471	0.690992	0.489141	0	0.705667
Gut microbiota abundance (phylum Tenericutes id.3919)	Sepsis	Inverse variance weighted (fixed effects)	46	1.08(1.01-1.15)	0.0225837	0.0590334	19.4471	0.388635	0.428114	0	0.381667
Gut microbiota abundance (phylum Lentisphaerae id.2238)	under 75	Inverse variance weighted (fixed effects)	41	0.95(0.9-0.99)	0.015139	0.0535026	19.6659	0.631682	0.588655	0	0.634667
Gut microbiota abundance (phylum Lentisphaerae id.2238)	28 day death	Inverse variance weighted (fixed effects)	41	0.86(0.77-0.96)	0.00790775	0.0535026	19.6659	0.454264	0.445882	0	0.468333
Gut microbiota abundance (phylum Lentisphaerae id.2238)	Sepsis	Inverse variance weighted (fixed effects)	41	0.93(0.89-0.98)	0.00264409	0.0535026	19.6659	0.309768	0.978597	0	0.334333
Gut microbiota abundance (order Victivallales id.2254)	under 75	Inverse variance weighted (fixed effects)	40	0.95(0.9-0.99)	0.0157629	0.0519953	19.5599	0.715032	0.413513	0	0.715667
Gut microbiota abundance (order Victivallales id.2254)	28 day death	Inverse variance weighted (fixed effects)	40	0.86(0.77-0.96)	0.00890069	0.0519953	19.5599	0.279259	0.104541	0	0.279667
Gut microbiota abundance (order Victivallales id.2254)	Sepsis	Inverse variance weighted (fixed effects)	40	0.93(0.88-0.97)	0.00141775	0.0519953	19.5599	0.662884	0.982448	0	0.669333
Gut microbiota abundance (order Enterobacteriales id.3468)	28 day death	Inverse variance weighted (fixed effects)	48	0.84(0.7-1)	0.0465134	0.0594546	18.7755	0.597542	0.720061	0	0.598
Gut microbiota abundance (order Coriobacteriales id.810)	28 day death in Critical Care	Inverse variance weighted (fixed effects)	77	1.45(1-2.1)	0.0485353	0.0977378	20.0163	0.59997	0.660878	0	0.601667
Gut microbiota abundance (genus Victivallis id.2256)	28 day death	Inverse variance weighted (fixed effects)	33	0.88(0.79-0.98)	0.0170949	0.394472	29.5522	0.554534	0.558783	0	0.582
Gut microbiota abundance (genus Ruminococcaceae UCG014 id.11371)	28 day death in Critical Care	Inverse variance weighted (fixed effects)	45	1.56(1.05-2.32)	0.0279766	0.0582147	19.5879	0.0757093	0.151217	0	0.078
Gut microbiota abundance (genus Romboutsia id.11347)	28 day death	Inverse variance weighted (fixed effects)	50	1.19(1.01-1.39)	0.0378991	0.064297	19.5907	0.536789	0.347417	0	0.558667
Gut microbiota abundance (genus Rikenellaceae RC9 gut group id.11191)	Critical Care	Inverse variance weighted (fixed effects)	47	0.89(0.8-0.98)	0.0248124	0.0610834	19.7359	0.158596	0.376128	0	0.165
Gut microbiota abundance (genus Peptococcus id.2037)	under 75	Inverse variance weighted (fixed effects)	50	0.96(0.91-1)	0.0469146	0.0659432	20.1277	0.261309	0.31109	0	0.264
Gut microbiota abundance (genus Peptococcus id.2037)	Sepsis	Inverse variance weighted (fixed effects)	50	0.95(0.91-1)	0.0477895	0.0659432	20.1277	0.899736	0.329862	0	0.895333
Gut microbiota abundance (genus Lachnospiraceae UCG004 id.11324)	Critical Care	Inverse variance weighted (fixed effects)	64	0.83(0.69-0.99)	0.0373502	0.082558	20.0236	0.146565	0.0686804	0	0.147
Gut microbiota abundance (genus Lachnospiraceae UCG001 id.11321)	28 day death	Inverse variance weighted (fixed effects)	54	0.86(0.75-0.99)	0.0336026	0.070162	19.9135	0.653796	0.522268	0	0.668333
Gut microbiota abundance (genus Lachnospiraceae UCG001 id.11321)	28 day death in Critical Care	Inverse variance weighted (fixed effects)	54	0.71(0.51-0.98)	0.039111	0.070162	19.9135	0.334639	0.19386	0	0.352
Gut microbiota abundance (genus Intestinimonas id.2062)	Critical Care	Inverse variance weighted (fixed effects)	46	0.8(0.67-0.97)	0.0229163	0.0610039	20.1384	0.675208	0.75338	0	0.691333
Gut microbiota abundance (genus Gordonibacter id.821)	Sepsis	Inverse variance weighted (fixed effects)	45	1.04(1-1.09)	0.0418297	0.0581702	19.572	0.197117	0.146369	0	0.203333
Gut microbiota abundance (genus Fusicatenibacter id.11305)	28 day death in Critical Care	Inverse variance weighted (fixed effects)	67	1.49(1.02-2.17)	0.0389718	0.0863466	20.0834	0.647878	0.894357	0	0.663
Gut microbiota abundance (genus Faecalibacterium id.2057)	Sepsis	Inverse variance weighted (fixed effects)	51	0.93(0.87-0.99)	0.0355866	0.0645108	19.2735	0.513637	0.214512	0	0.54
Gut microbiota abundance (genus Eubacterium xylanophilum group id.14375)	28 day death	Inverse variance weighted (fixed effects)	48	0.78(0.66-0.92)	0.0032645	0.0606791	19.1872	0.0733903	0.764669	0	0.0836667
Gut microbiota abundance (genus Eubacterium xylanophilum group id.14375)	Sepsis	Inverse variance weighted (fixed effects)	48	0.92(0.86-0.99)	0.0167627	0.0606791	19.1872	0.14911	0.776166	0	0.155333
Gut microbiota abundance (genus Eubacterium ventriosum group id.11341)	Critical Care	Inverse variance weighted (fixed effects)	55	1.25(1.02-1.52)	0.0305466	0.0707943	19.7396	0.163549	0.159526	0	0.158
Gut microbiota abundance (genus Eubacterium ventriosum group id.11341)	28 day death	Inverse variance weighted (fixed effects)	55	0.82(0.69-0.97)	0.0187843	0.0707943	19.7396	0.115056	0.516121	0	0.128667
Gut microbiota abundance (genus Eubacterium nodatum group id.11297)	Critical Care	Inverse variance weighted (fixed effects)	49	1.11(1-1.24)	0.0412666	0.0637476	19.8095	0.0685515	0.167521	0	0.0693333
Gut microbiota abundance (genus Escherichia Shigella id.3504)	28 day death	Inverse variance weighted (fixed effects)	51	0.84(0.71-0.98)	0.0275133	0.0647288	19.3431	0.690014	0.0559143	0	0.696
Gut microbiota abundance (genus Erysipelotrichaceae UCG003 id.11384)	28 day death in Critical Care	Inverse variance weighted (fixed effects)	4	4.97(1.23-20.09)	0.0242845	0.00497888	17.8898	0.0644134	0.343271	0	0.204333
Gut microbiota abundance (genus Enterorhabdus id.820)	Sepsis	Inverse variance weighted (fixed effects)	40	1.08(1.02-1.15)	0.0123064	0.0506109	19.0113	0.798266	0.132396	0	0.811333
Gut microbiota abundance (genus Dorea id.1997)	28 day death	Inverse variance weighted (fixed effects)	61	0.81(0.69-0.96)	0.0154542	0.0772226	19.5411	0.108083	0.189068	0	0.107
Gut microbiota abundance (genus Dialister id.2183)	28 day death	Inverse variance weighted (fixed effects)	55	0.85(0.73-0.99)	0.0362304	0.0695586	19.3693	0.392174	0.710254	0	0.414
Gut microbiota abundance (genus Coprococcus2 id.11302)	under 75	Inverse variance weighted (fixed effects)	46	0.92(0.86-0.99)	0.02083	0.0579619	19.0724	0.332204	0.366209	0	0.329
Gut microbiota abundance (genus Coprococcus2 id.11302)	Sepsis	Inverse variance weighted (fixed effects)	46	0.89(0.83-0.96)	0.00146827	0.0579619	19.0724	0.64536	0.36555	0	0.660667
Gut microbiota abundance (genus Coprococcus1 id.11301)	28 day death in Critical Care	Inverse variance weighted (fixed effects)	53	0.64(0.42-0.97)	0.0355255	0.0685616	19.7937	0.866884	0.347053	0	0.884333
Gut microbiota abundance (genus Anaerotruncus id.2054)	28 day death in Critical Care	Inverse variance weighted (fixed effects)	53	0.65(0.43-1)	0.0493992	0.0674072	19.4363	0.405299	0.744506	0	0.401667
Gut microbiota abundance (genus Actinomyces id.423)	Critical Care	Inverse variance weighted (fixed effects)	42	1.21(1.02-1.43)	0.0257982	0.0522922	18.738	0.368257	0.398372	0	0.383667
Gut microbiota abundance (genus Actinomyces id.423)	28 day death in Critical Care	Inverse variance weighted (fixed effects)	42	1.46(1.05-2.04)	0.0263061	0.0522922	18.738	0.751616	0.276843	0	0.759333
Gut microbiota abundance (family Streptococcaceae id.1850)	Sepsis	Inverse variance weighted (fixed effects)	48	1.08(1.01-1.17)	0.0320752	0.0619606	19.6192	0.67912	0.941629	0	0.693667
Gut microbiota abundance (family Prevotellaceae id.960)	Critical Care	Inverse variance weighted (fixed effects)	57	1.28(1.06-1.54)	0.010573	0.0744384	20.1035	0.287332	0.991257	0	0.303
Gut microbiota abundance (family Prevotellaceae id.960)	28 day death in Critical Care	Inverse variance weighted (fixed effects)	57	1.48(1.01-2.15)	0.0423586	0.0744384	20.1035	0.798087	0.363751	0	0.806333
Gut microbiota abundance (family Enterobacteriaceae id.3469)	28 day death	Inverse variance weighted (fixed effects)	48	0.84(0.7-1)	0.0465134	0.0594546	18.7755	0.597542	0.720061	0	0.611
Gut microbiota abundance (family Coriobacteriaceae id.811)	28 day death in Critical Care	Inverse variance weighted (fixed effects)	77	1.45(1-2.1)	0.0485353	0.0977378	20.0163	0.59997	0.660878	0	0.608333
Gut microbiota abundance (family Clostridiaceae1 id.1869)	Sepsis	Inverse variance weighted (fixed effects)	52	1.08(1.01-1.15)	0.0260936	0.0654879	19.2078	0.383874	0.492027	0	0.388333
Gut microbiota abundance (class Mollicutes id.3920)	under 75	Inverse variance weighted (fixed effects)	46	1.11(1.04-1.18)	0.00171946	0.0590334	19.4471	0.204026	0.269761	0	0.213667
Gut microbiota abundance (class Mollicutes id.3920)	28 day death	Inverse variance weighted (fixed effects)	46	1.27(1.09-1.49)	0.00289205	0.0590334	19.4471	0.690992	0.489141	0	0.702667
Gut microbiota abundance (class Mollicutes id.3920)	Sepsis	Inverse variance weighted (fixed effects)	46	1.08(1.01-1.15)	0.0225837	0.0590334	19.4471	0.388635	0.428114	0	0.386667
Gut microbiota abundance (class Lentisphaeria id.2250)	under 75	Inverse variance weighted (fixed effects)	40	0.95(0.9-0.99)	0.0157629	0.0519953	19.5599	0.715032	0.413513	0	0.725
Gut microbiota abundance (class Lentisphaeria id.2250)	28 day death	Inverse variance weighted (fixed effects)	40	0.86(0.77-0.96)	0.00890069	0.0519953	19.5599	0.279259	0.104541	0	0.293667
Gut microbiota abundance (class Lentisphaeria id.2250)	Sepsis	Inverse variance weighted (fixed effects)	40	0.93(0.88-0.97)	0.00141775	0.0519953	19.5599	0.662884	0.982448	0	0.693
Gut microbiota abundance (class Gammaproteobacteria id.3303)	Sepsis	Inverse variance weighted (fixed effects)	45	1.09(1-1.18)	0.0424686	0.0562351	18.8821	0.17004	0.758745	0	0.185333
Gut microbiota abundance (class Coriobacteriia id.809)	28 day death in Critical Care	Inverse variance weighted (fixed effects)	77	1.45(1-2.1)	0.0485353	0.0977378	20.0163	0.59997	0.660878	0	0.587
Weighted median and MR Egger anlysis
Exposure	Outcome	method	Number.of.SNPs	OR(95%CI)	pval
Gut microbiota abundance (phylum Tenericutes id.3919)	Sepsis	Weighted median	46	1.07(0.97-1.17)	0.171429
Gut microbiota abundance (phylum Tenericutes id.3919)	Sepsis	MR Egger	46	1(0.83-1.21)	0.961105
Gut microbiota abundance (phylum Tenericutes id.3919)	28 day death	MR Egger	46	1.1(0.7-1.71)	0.680227
Gut microbiota abundance (phylum Tenericutes id.3919)	28 day death	Weighted median	46	1.29(1.02-1.63)	0.0363314
Gut microbiota abundance (phylum Tenericutes id.3919)	under 75	Weighted median	46	1.11(1-1.22)	0.0429719
Gut microbiota abundance (phylum Tenericutes id.3919)	under 75	MR Egger	46	1(0.83-1.21)	0.998862
Gut microbiota abundance (phylum Lentisphaerae id.2238)	Sepsis	Weighted median	41	0.97(0.91-1.03)	0.339865
Gut microbiota abundance (phylum Lentisphaerae id.2238)	Sepsis	MR Egger	41	0.93(0.78-1.11)	0.429259
Gut microbiota abundance (phylum Lentisphaerae id.2238)	28 day death	MR Egger	41	1(0.66-1.52)	0.981502
Gut microbiota abundance (phylum Lentisphaerae id.2238)	28 day death	Weighted median	41	0.94(0.8-1.1)	0.418707
Gut microbiota abundance (phylum Lentisphaerae id.2238)	under 75	Weighted median	41	0.95(0.89-1.02)	0.137267
Gut microbiota abundance (phylum Lentisphaerae id.2238)	under 75	MR Egger	41	0.9(0.77-1.07)	0.242479
Gut microbiota abundance (order Victivallales id.2254)	Sepsis	MR Egger	40	0.93(0.78-1.1)	0.40617
Gut microbiota abundance (order Victivallales id.2254)	Sepsis	Weighted median	40	0.96(0.9-1.02)	0.214548
Gut microbiota abundance (order Victivallales id.2254)	28 day death	Weighted median	40	0.94(0.79-1.11)	0.463911
Gut microbiota abundance (order Victivallales id.2254)	28 day death	MR Egger	40	1.23(0.79-1.9)	0.363886
Gut microbiota abundance (order Victivallales id.2254)	under 75	Weighted median	40	0.96(0.9-1.02)	0.17109
Gut microbiota abundance (order Victivallales id.2254)	under 75	MR Egger	40	0.88(0.74-1.05)	0.155953
Gut microbiota abundance (order Enterobacteriales id.3468)	28 day death	MR Egger	48	0.76(0.44-1.32)	0.335076
Gut microbiota abundance (order Enterobacteriales id.3468)	28 day death	Weighted median	48	0.8(0.63-1.02)	0.0766719
Gut microbiota abundance (order Coriobacteriales id.810)	28 day death in Critical Care	Weighted median	77	1.11(0.63-1.96)	0.723282
Gut microbiota abundance (order Coriobacteriales id.810)	28 day death in Critical Care	MR Egger	77	1.13(0.35-3.66)	0.839732
Gut microbiota abundance (genus Victivallis id.2256)	28 day death	Weighted median	33	0.89(0.76-1.03)	0.116317
Gut microbiota abundance (genus Victivallis id.2256)	28 day death	MR Egger	33	0.74(0.42-1.31)	0.309496
Gut microbiota abundance (genus Ruminococcaceae UCG014 id.11371)	28 day death in Critical Care	Weighted median	45	1.27(0.71-2.29)	0.419779
Gut microbiota abundance (genus Ruminococcaceae UCG014 id.11371)	28 day death in Critical Care	MR Egger	45	3.15(1.11-8.94)	0.0369779
Gut microbiota abundance (genus Romboutsia id.11347)	28 day death	Weighted median	50	1.12(0.89-1.41)	0.343551
Gut microbiota abundance (genus Romboutsia id.11347)	28 day death	MR Egger	50	0.99(0.66-1.48)	0.962126
Gut microbiota abundance (genus Rikenellaceae RC9 gut group id.11191)	Critical Care	MR Egger	47	1.17(0.63-2.2)	0.620602
Gut microbiota abundance (genus Rikenellaceae RC9 gut group id.11191)	Critical Care	Weighted median	47	0.82(0.7-0.95)	0.00792042
Gut microbiota abundance (genus Peptococcus id.2037)	Sepsis	MR Egger	50	0.88(0.73-1.05)	0.148909
Gut microbiota abundance (genus Peptococcus id.2037)	Sepsis	Weighted median	50	0.96(0.9-1.02)	0.213016
Gut microbiota abundance (genus Peptococcus id.2037)	under 75	MR Egger	50	0.87(0.73-1.05)	0.145805
Gut microbiota abundance (genus Peptococcus id.2037)	under 75	Weighted median	50	0.98(0.92-1.04)	0.516937
Gut microbiota abundance (genus Lachnospiraceae UCG004 id.11324)	Critical Care	MR Egger	64	0.48(0.26-0.88)	0.0207478
Gut microbiota abundance (genus Lachnospiraceae UCG004 id.11324)	Critical Care	Weighted median	64	0.75(0.58-0.99)	0.0390317
Gut microbiota abundance (genus Lachnospiraceae UCG001 id.11321)	28 day death in Critical Care	MR Egger	54	1.32(0.49-3.58)	0.582814
Gut microbiota abundance (genus Lachnospiraceae UCG001 id.11321)	28 day death in Critical Care	Weighted median	54	0.74(0.46-1.21)	0.228318
Gut microbiota abundance (genus Lachnospiraceae UCG001 id.11321)	28 day death	Weighted median	54	0.88(0.72-1.09)	0.242299
Gut microbiota abundance (genus Lachnospiraceae UCG001 id.11321)	28 day death	MR Egger	54	0.76(0.5-1.14)	0.189118
Gut microbiota abundance (genus Intestinimonas id.2062)	Critical Care	Weighted median	46	0.74(0.56-0.97)	0.0284495
Gut microbiota abundance (genus Intestinimonas id.2062)	Critical Care	MR Egger	46	0.74(0.44-1.25)	0.270643
Gut microbiota abundance (genus Gordonibacter id.821)	Sepsis	Weighted median	45	1.04(0.98-1.11)	0.15776
Gut microbiota abundance (genus Gordonibacter id.821)	Sepsis	MR Egger	45	1.21(0.99-1.47)	0.0697435
Gut microbiota abundance (genus Fusicatenibacter id.11305)	28 day death in Critical Care	Weighted median	67	1.92(1.1-3.37)	0.0227141
Gut microbiota abundance (genus Fusicatenibacter id.11305)	28 day death in Critical Care	MR Egger	67	1.58(0.59-4.25)	0.365188
Gut microbiota abundance (genus Faecalibacterium id.2057)	Sepsis	MR Egger	51	1(0.87-1.16)	0.949155
Gut microbiota abundance (genus Faecalibacterium id.2057)	Sepsis	Weighted median	51	0.96(0.87-1.07)	0.497062
Gut microbiota abundance (genus Eubacterium xylanophilum group id.14375)	Sepsis	Weighted median	48	0.88(0.79-0.97)	0.0125793
Gut microbiota abundance (genus Eubacterium xylanophilum group id.14375)	Sepsis	MR Egger	48	0.95(0.78-1.15)	0.57328
Gut microbiota abundance (genus Eubacterium xylanophilum group id.14375)	28 day death	Weighted median	48	0.84(0.66-1.07)	0.152572
Gut microbiota abundance (genus Eubacterium xylanophilum group id.14375)	28 day death	MR Egger	48	0.84(0.51-1.37)	0.48463
Gut microbiota abundance (genus Eubacterium ventriosum group id.11341)	28 day death	MR Egger	55	0.67(0.37-1.23)	0.205254
Gut microbiota abundance (genus Eubacterium ventriosum group id.11341)	28 day death	Weighted median	55	0.88(0.69-1.12)	0.302741
Gut microbiota abundance (genus Eubacterium ventriosum group id.11341)	Critical Care	MR Egger	55	2(1.01-3.96)	0.0522172
Gut microbiota abundance (genus Eubacterium ventriosum group id.11341)	Critical Care	Weighted median	55	1.17(0.87-1.59)	0.302074
Gut microbiota abundance (genus Eubacterium nodatum group id.11297)	Critical Care	MR Egger	49	0.75(0.42-1.32)	0.322935
Gut microbiota abundance (genus Eubacterium nodatum group id.11297)	Critical Care	Weighted median	49	1.1(0.94-1.27)	0.226267
Gut microbiota abundance (genus Escherichia Shigella id.3504)	28 day death	Weighted median	51	0.83(0.66-1.04)	0.0976949
Gut microbiota abundance (genus Escherichia Shigella id.3504)	28 day death	MR Egger	51	1.34(0.81-2.21)	0.255981
Gut microbiota abundance (genus Erysipelotrichaceae UCG003 id.11384)	28 day death in Critical Care	MR Egger	4	0.22(0-46.52)	0.634581
Gut microbiota abundance (genus Erysipelotrichaceae UCG003 id.11384)	28 day death in Critical Care	Weighted median	4	2.21(0.33-14.57)	0.410337
Gut microbiota abundance (genus Enterorhabdus id.820)	Sepsis	MR Egger	40	0.93(0.76-1.14)	0.475999
Gut microbiota abundance (genus Enterorhabdus id.820)	Sepsis	Weighted median	40	1.08(0.99-1.17)	0.0787006
Gut microbiota abundance (genus Dorea id.1997)	28 day death	Weighted median	61	0.78(0.6-1.01)	0.0572168
Gut microbiota abundance (genus Dorea id.1997)	28 day death	MR Egger	61	1.09(0.68-1.75)	0.715534
Gut microbiota abundance (genus Dialister id.2183)	28 day death	MR Egger	55	0.94(0.53-1.66)	0.830156
Gut microbiota abundance (genus Dialister id.2183)	28 day death	Weighted median	55	1.01(0.81-1.26)	0.912778
Gut microbiota abundance (genus Coprococcus2 id.11302)	Sepsis	MR Egger	46	1.02(0.77-1.35)	0.910711
Gut microbiota abundance (genus Coprococcus2 id.11302)	Sepsis	Weighted median	46	0.89(0.81-0.98)	0.0226447
Gut microbiota abundance (genus Coprococcus2 id.11302)	under 75	MR Egger	46	1.05(0.79-1.4)	0.731933
Gut microbiota abundance (genus Coprococcus2 id.11302)	under 75	Weighted median	46	0.95(0.86-1.04)	0.263821
Gut microbiota abundance (genus Coprococcus1 id.11301)	28 day death in Critical Care	MR Egger	53	0.39(0.13-1.19)	0.104394
Gut microbiota abundance (genus Coprococcus1 id.11301)	28 day death in Critical Care	Weighted median	53	0.56(0.31-1.02)	0.0599681
Gut microbiota abundance (genus Anaerotruncus id.2054)	28 day death in Critical Care	Weighted median	53	0.91(0.48-1.7)	0.76161
Gut microbiota abundance (genus Anaerotruncus id.2054)	28 day death in Critical Care	MR Egger	53	0.79(0.23-2.66)	0.70343
Gut microbiota abundance (genus Actinomyces id.423)	28 day death in Critical Care	Weighted median	42	1.37(0.83-2.25)	0.21502
Gut microbiota abundance (genus Actinomyces id.423)	28 day death in Critical Care	MR Egger	42	2.7(0.86-8.45)	0.0960757
Gut microbiota abundance (genus Actinomyces id.423)	Critical Care	MR Egger	42	1.54(0.86-2.78)	0.155313
Gut microbiota abundance (genus Actinomyces id.423)	Critical Care	Weighted median	42	1.26(0.99-1.61)	0.0650454
Gut microbiota abundance (family Streptococcaceae id.1850)	Sepsis	MR Egger	48	1.08(0.9-1.28)	0.408594
Gut microbiota abundance (family Streptococcaceae id.1850)	Sepsis	Weighted median	48	1.07(0.97-1.19)	0.188952
Gut microbiota abundance (family Prevotellaceae id.960)	28 day death in Critical Care	Weighted median	57	1.49(0.88-2.53)	0.138891
Gut microbiota abundance (family Prevotellaceae id.960)	28 day death in Critical Care	MR Egger	57	2.34(0.81-6.75)	0.120118
Gut microbiota abundance (family Prevotellaceae id.960)	Critical Care	MR Egger	57	1.27(0.73-2.23)	0.398315
Gut microbiota abundance (family Prevotellaceae id.960)	Critical Care	Weighted median	57	1.23(0.93-1.62)	0.146018
Gut microbiota abundance (family Enterobacteriaceae id.3469)	28 day death	MR Egger	48	0.76(0.44-1.32)	0.335076
Gut microbiota abundance (family Enterobacteriaceae id.3469)	28 day death	Weighted median	48	0.8(0.62-1.04)	0.0963636
Gut microbiota abundance (family Coriobacteriaceae id.811)	28 day death in Critical Care	Weighted median	77	1.11(0.65-1.89)	0.705285
Gut microbiota abundance (family Coriobacteriaceae id.811)	28 day death in Critical Care	MR Egger	77	1.13(0.35-3.66)	0.839732
Gut microbiota abundance (family Clostridiaceae1 id.1869)	Sepsis	Weighted median	52	1.08(0.98-1.19)	0.135551
Gut microbiota abundance (family Clostridiaceae1 id.1869)	Sepsis	MR Egger	52	1.02(0.87-1.2)	0.77816
Gut microbiota abundance (class Mollicutes id.3920)	Sepsis	Weighted median	46	1.07(0.96-1.18)	0.212324
Gut microbiota abundance (class Mollicutes id.3920)	Sepsis	MR Egger	46	1(0.83-1.21)	0.961105
Gut microbiota abundance (class Mollicutes id.3920)	28 day death	MR Egger	46	1.1(0.7-1.71)	0.680227
Gut microbiota abundance (class Mollicutes id.3920)	28 day death	Weighted median	46	1.29(1.02-1.63)	0.0355792
Gut microbiota abundance (class Mollicutes id.3920)	under 75	Weighted median	46	1.11(1-1.22)	0.0428081
Gut microbiota abundance (class Mollicutes id.3920)	under 75	MR Egger	46	1(0.83-1.21)	0.998862
Gut microbiota abundance (class Lentisphaeria id.2250)	Sepsis	Weighted median	40	0.96(0.9-1.02)	0.208476
Gut microbiota abundance (class Lentisphaeria id.2250)	Sepsis	MR Egger	40	0.93(0.78-1.1)	0.40617
Gut microbiota abundance (class Lentisphaeria id.2250)	28 day death	Weighted median	40	0.94(0.79-1.11)	0.456665
Gut microbiota abundance (class Lentisphaeria id.2250)	28 day death	MR Egger	40	1.23(0.79-1.9)	0.363886
Gut microbiota abundance (class Lentisphaeria id.2250)	under 75	Weighted median	40	0.96(0.9-1.02)	0.151258
Gut microbiota abundance (class Lentisphaeria id.2250)	under 75	MR Egger	40	0.88(0.74-1.05)	0.155953
Gut microbiota abundance (class Gammaproteobacteria id.3303)	Sepsis	MR Egger	45	1.14(0.85-1.53)	0.399464
Gut microbiota abundance (class Gammaproteobacteria id.3303)	Sepsis	Weighted median	45	1.1(0.98-1.24)	0.104235
Gut microbiota abundance (class Coriobacteriia id.809)	28 day death in Critical Care	MR Egger	77	1.13(0.35-3.66)	0.839732
Gut microbiota abundance (class Coriobacteriia id.809)	28 day death in Critical Care	Weighted median	77	1.11(0.65-1.88)	0.703111

## Sheet: S4 Table
Supplementary Table 4: MR result of Sepsis on gut microbiota
Exposure	Methods	Number of SNPs	Beta	Se	pval	Cochran's Q statistic (pval)	Egger intercept(pval)	F
phylum Lentisphaerae(Outcome)
Sepsis	IVW-FE	44	-0.0491816	0.0545496	0.367272	0.751417	0.456994	18.1118
	IVW-RE		-0.0491816	0.0545496	0.367272
	MR Egger		-0.237103	0.25619	0.359994
	WM		0.0273027	0.073348	0.709718
class Lentisphaeria/order Victivallales(Outcome)
Sepsis	IVW-FE	44	-0.0380068	0.0545762	0.486179	0.788936	0.503402	18.1118
	IVW-RE		-0.0380068	0.0545762	0.486179
	MR Egger		-0.207037	0.256309	0.423778
	WM		0.0345199	0.0765555	0.652052
phylum Tenericutes/class Mollicutes(Outcome)
Sepsis (28 day death)	IVW-FE	38	0.00910725	0.0151513	0.547781	0.858911	0.299046	18.6596
	IVW-RE		0.00910725	0.0151513	0.547781
	MR Egger		0.0800586	0.0690196	0.253708
	WM		0.0152664	0.0215343	0.478367
phylum Tenericutes/class Mollicutes(Outcome)
Sepsis (under 75)	IVW-FE	46	0.007816	0.0349428	0.823006	0.0678695	0.717737	18.3367
	IVW-RE		0.007816	0.0403098	0.846256
	MR Egger		-0.0491236	0.161712	0.762734
	WM		0.0144217	0.0526376	0.784099
	IVW-FE		0.007816	0.0349428	0.823006
IVW-FE, Inverse variance weighted-Fixed model; IVW-RE, Inverse variance weighted-Random model; WM, weight median; F is the value of F statistics to examine the weak instrument bias

## Sheet: S5 Table
Supplementary Table 5: MR result of CRP on gut microbiota
Exposure	Outcome	Methods	Number of SNPs	Beta	Se	pval	Q	Cochran's Q statistic (pval)	Egger intercept (pval)
CRP	family Coriobacteriaceae	IVW-FE	21	-0.00480282	0.0137142	0.726182	27.062	0.133529	0.45272
	order Coriobacteriales	IVW-RE	21	-0.00480282	0.0159527	0.763364	27.062	0.133529	0.45272
	class Coriobacteriia	MR Egger	21	-0.0444426	0.0541608	0.422068	27.062	0.133529	0.45272
		WM	21	0.000233818	0.0205714	0.990931	27.062	0.133529	0.45272
	class Mollicutes	IVW-FE	17	0.0073642	0.0183678	0.688472	19.2245	0.257191	0.906243
	phylum Tenericutes	IVW-RE	17	0.0073642	0.0201338	0.714542	19.2245	0.257191	0.906243
		MR Egger	17	-0.00467772	0.102655	0.964256	19.2245	0.257191	0.906243
		WM	17	0.0341852	0.0264389	0.196015	19.2245	0.257191	0.906243
	genus Dialister id.2183	IVW-FE	18	-0.0125672	0.0176642	0.476805	13.4898	0.70283	0.703572
		IVW-RE	18	-0.0125672	0.0176642	0.476805	13.4898	0.70283	0.703572
		MR Egger	18	0.0176439	0.0799619	0.828153	13.4898	0.70283	0.703572
		WM	18	0.00435593	0.0249707	0.861518	13.4898	0.70283	0.703572
	genus Gordonibacter	IVW-FE	17	0.00285501	0.0320582	0.929037	8.69682	0.925372	0.34927
		IVW-RE	17	0.00285501	0.0320582	0.929037	8.69682	0.925372	0.34927
		MR Egger	17	0.152372	0.158035	0.35025	8.69682	0.925372	0.34927
		WM	17	-0.0136479	0.0447737	0.760504	8.69682	0.925372	0.34927
IVW-FE, Inverse variance weighted-Fixed model; IVW-RE, Inverse variance weighted-Random model; WM, weight median; F is the value of F statistics to examine the weak instrument bias: CRP, C-reactive protein

## Sheet: S6 Table
Supplementary Table 6: MR result of Sepsis on CRP
Exposure	Methods	Number of SNPs	Beta	Se	pval	Cochran's Q statistic (pval)	Egger intercept(pval)	F
CRP(Outcome)
Sepsis	IVW-FE	13	-0.063	0.188	0.738	0.271	0.88	18.681
	IVW-RE		-0.063	0.207	0.761
	MR Egger		0.087	0.996	0.932
	SM		-0.156	0.272	0.567
	WM		-0.03	0.274	0.913
Sepsis (under 75)	IVW-FE	10	0.219	0.22	0.318	0.624	0.68	18.261
	IVW-RE		0.219	0.22	0.318
	MR Egger		0.573	0.855	0.521
	SM		0.378	0.287	0.188
	WM		0.335	0.293	0.253
IVW-FE, Inverse variance weighted-fixed model; IVW-RE, Inverse variance weighted-random model; WM, weight median; CRP, C reactive protein; F is the value of F statistics to examine the weak instrument bias.
